# Supplementary material for: Phenotypic and Genotypic Characterization of Novel Polyvalent Bacteriophages With Potent In Vitro Activity Against an International Collection of Genetically Diverse Staphylococcus aureus
Source: Front Cell Infect Microbiol. 2021 Jul 6;11:698909. doi: 10.3389/fcimb.2021.698909 (PMC8290860; doi:10.3389/fcimb.2021.698909)
Supplement: Supplementary Table 1 — Min-hash distances of study phage genomes expressed as percent. [file Table_1.xlsx]

## Sheet: 22saphage
Suppl. Table 1. Min-hash distances of study phage genomes expressed as percent.
	GROUP 1						GROUP 2			GROUP 3					GROUP 4
.	EW15	EW20	EW22	EW27	EW41		EW71	EW74		EW18	EW26	EW29	EW72		EW7	EW6	EW5	EW13	EW3	EW1	EW2	EW4	EW42	EW9	EW36
EW15	0	9.53e-06	1.43e-05	9.53e-06	0.0164652		0.245371	0.245371		0.248764	0.248764	0.248764	0.248764		0.23782	0.23782	0.23782	0.233808	0.23782	0.247037	0.247037	0.247037	0.256381	0.23782	0.256381
EW20	9.53e-06	0	1.43e-05	0	0.0164595		0.245371	0.245371		0.248764	0.248764	0.248764	0.248764		0.23782	0.23782	0.23782	0.233808	0.23782	0.247037	0.247037	0.247037	0.256381	0.23782	0.256381
EW22	1.43e-05	1.43e-05	0	1.43e-05	0.0164595		0.245371	0.245371		0.248764	0.248764	0.248764	0.248764		0.23782	0.23782	0.23782	0.233808	0.23782	0.247037	0.247037	0.247037	0.256381	0.23782	0.256381
EW27	9.53e-06		1.43e-05	0	0.0164595		0.245371	0.245371		0.248764	0.248764	0.248764	0.248764		0.23782	0.23782	0.23782	0.233808	0.23782	0.247037	0.247037	0.247037	0.256381	0.23782	0.256381
EW41	0.0164652	0.0164595	0.0164595	0.0164595	0		0.235108	0.235108		0.235108	0.235108	0.235108	0.235108		0.232543	0.232543	0.232543	0.224525	0.232543	0.245371	0.245371	0.245371	0.242205	0.231311	0.242205
EW71	0.245371	0.245371	0.245371	0.245371	0.235108		0	0		0.0298127	0.0298031	0.0298127	0.0297935		0.0989987	0.0989987	0.0989987	0.0980066	0.0989987	0.0974869	0.0974869	0.0974869	0.104191	0.0989318	0.104191
EW74	0.245371	0.245371	0.245371	0.245371	0.235108		0	0		0.0298127	0.0298031	0.0298127	0.0297935		0.0989987	0.0989987	0.0989987	0.0980066	0.0989987	0.0974869	0.0974869	0.0974869	0.104191	0.0989318	0.104191
EW18	0.248764	0.248764	0.248764	0.248764	0.235108		0.0298127	0.0298127		0	4.76e-06	2.38e-06	1.19e-05		0.0903831	0.0903831	0.0903831	0.0901662	0.0903831	0.0939605	0.0939605	0.0939605	0.0948599	0.0903831	0.0948599
EW26	0.248764	0.248764	0.248764	0.248764	0.235108		0.0298031	0.0298031		4.76e-06	0	2.38e-06	7.14e-06		0.0903831	0.0903288	0.0903831	0.0901662	0.0903831	0.0939605	0.0939605	0.0939605	0.0948599	0.0903831	0.0948599
EW29	0.248764	0.248764	0.248764	0.248764	0.235108		0.0298127	0.0298127		2.38e-06	2.38e-06	0	9.53e-06		0.0903831	0.0903288	0.0903831	0.0901662	0.0903831	0.0939605	0.0939605	0.0939605	0.0948599	0.0903831	0.0948599
EW72	0.248764	0.248764	0.248764	0.248764	0.235108		0.0297935	0.0297935		1.19e-05	7.14e-06	9.53e-06	0		0.0903831	0.0903288	0.0903288	0.0901662	0.0903288	0.0939605	0.0939605	0.0939605	0.0949205	0.0903831	0.0949205
EW1	0.247037	0.247037	0.247037	0.247037	0.245371		0.0974869	0.0974869		0.0939605	0.0939605	0.0939605	0.0939605		0.0263356	0.0263272	0.0263356	0.017867	0.0263356	0	1.43e-05	1.43e-05	0.0458898	0.0261764	0.0458898
EW13	0.233808	0.233808	0.233808	0.233808	0.224525		0.0980066	0.0980066		0.0901662	0.0901662	0.0901662	0.0901662		0.0257128	0.0257128	0.0257128	0	0.0257128	0.017867	0.0178789	0.0178789	0.0446234	0.025721	0.0446234
EW2	0.247037	0.247037	0.247037	0.247037	0.245371		0.0974869	0.0974869		0.0939605	0.0939605	0.0939605	0.0939605		0.026344	0.0263356	0.026344	0.0178789	0.026344	1.43e-05	0	0	0.0458898	0.0261848	0.0458898
EW3	0.23782	0.23782	0.23782	0.23782	0.232543		0.0989987	0.0989987		0.0903831	0.0903831	0.0903831	0.0903288		1.19e-05	4.76e-06	1.91e-05	0.0257128	0	0.0263356	0.026344	0.026344	0.0459062	0.000189217	0.0459062
EW36	0.256381	0.256381	0.256381	0.256381	0.242205		0.104191	0.104191		0.0948599	0.0948599	0.0948599	0.0949205		0.0459225	0.0459062	0.0459062	0.0446234	0.0459062	0.0458898	0.0458898	0.0458898	2.38e-06	0.0458082	0
EW4	0.247037	0.247037	0.247037	0.247037	0.245371		0.0974869	0.0974869		0.0939605	0.0939605	0.0939605	0.0939605		0.026344	0.0263356	0.026344	0.0178789	0.026344	1.43e-05	0	0	0.0458898	0.0261848	0.0458898
EW42	0.256381	0.256381	0.256381	0.256381	0.242205		0.104191	0.104191		0.0948599	0.0948599	0.0948599	0.0949205		0.0459062	0.0459062	0.0459062	0.0446234	0.0459062	0.0458898	0.0458898	0.0458898	0	0.0458082	2.38e-06
EW5	0.23782	0.23782	0.23782	0.23782	0.232543		0.0989987	0.0989987		0.0903831	0.0903831	0.0903831	0.0903288		2.62e-05	1.43e-05	0	0.0257128	1.91e-05	0.0263356	0.026344	0.026344	0.0459062	0.00020368	0.0459062
EW6	0.23782	0.23782	0.23782	0.23782	0.232543		0.0989987	0.0989987		0.0903831	0.0903288	0.0903288	0.0903288		1.19e-05	0	1.43e-05	0.0257128	4.76e-06	0.0263272	0.0263356	0.0263356	0.0459062	0.000189217	0.0459062
EW7	0.23782	0.23782	0.23782	0.23782	0.232543		0.0989987	0.0989987		0.0903831	0.0903831	0.0903831	0.0903831		0	1.19e-05	2.62e-05	0.0257128	1.19e-05	0.0263356	0.026344	0.026344	0.0459062	0.000177174	0.0459225
EW9	0.23782	0.23782	0.23782	0.23782	0.231311		0.0989318	0.0989318		0.0903831	0.0903831	0.0903831	0.0903831		0.000177174	0.000189217	0.00020368	0.025721	0.000189217	0.0261764	0.0261848	0.0261848	0.0458082	0	0.0458082
