# Supplementary material for: Phenotypic and Genotypic Characterization of Novel Polyvalent Bacteriophages With Potent In Vitro Activity Against an International Collection of Genetically Diverse Staphylococcus aureus
Source: Front Cell Infect Microbiol. 2021 Jul 6;11:698909. doi: 10.3389/fcimb.2021.698909 (PMC8290860; doi:10.3389/fcimb.2021.698909)
Supplement: Supplementary Table 2 — Gene presence or absence in 122 study phage genomes (BLASTP>95%).4L2_Filename: fcimb.2021.698909_styled.docx [file Table_2.xlsx]

## Sheet: gene_presence_absence
Suppl. Table 2. Gene presence or absence in 122 study phage genomes (BLASTP>95%).
Gene	Non-unique Gene name	Annotation	No. isolates	No. sequences	Avg sequences per isolate	Genome Fragment	Order within Fragment	Accessory Fragment	Accessory Order with Fragment	QC	Min group size nuc	Max group size nuc	Avg group size nuc		EW15	EW20	EW22	EW27	EW41	EW1	EW13	EW2	EW3	EW36	EW4	EW42	EW5	EW6	EW7	EW9	EW71	EW74	EW18	EW26	EW29	EW72	GCA_000846645_1	GCA_000858505_1	GCA_000859345_1	GCA_000901675_1	GCA_000901915_1	GCA_000903675_1	GCA_000907055_1	GCA_000910895_1	GCA_000911475_1	GCA_000913135_1	GCA_000914175_1	GCA_000917015_1	GCA_000924855_1
group_394		hypothetical protein	89	89	1	1	2717	1	2151		104	908	898							EW1_00001	EW13_00096	EW2_00075	EW3_00038		EW4_00166		EW5_00161	EW6_00044	EW7_00036	EW9_00036
group_132		hypothetical protein	88	88	1	1	2736	1	2162		338	428	409							EW1_00002	EW13_00097	EW2_00076	EW3_00037		EW4_00167		EW5_00162	EW6_00043	EW7_00035	EW9_00035
group_135		hypothetical protein	88	88	1	1	2837	1	2247		392	419	396							EW1_00003	EW13_00098	EW2_00077	EW3_00036
nrdF		putative ribonucleotide reductase minor subunit	88	88	1	1	2841	1	2250		1049	1049	1049							EW1_00004	EW13_00099	EW2_00078	EW3_00035		EW4_00169		EW5_00164	EW6_00041	EW7_00033	EW9_00033
group_137		hypothetical protein	88	88	1	1	2844	1	2255		560	596	594							EW1_00005	EW13_00100	EW2_00079	EW3_00034	EW36_00137	EW4_00170	EW42_00139	EW5_00165	EW6_00040	EW7_00032	EW9_00032
group_138		hypothetical protein	88	88	1	1	2872	1	2588		140	311	309							EW1_00006		EW2_00080	EW3_00033		EW4_00171		EW5_00166	EW6_00039	EW7_00031	EW9_00031
group_139		hypothetical protein	88	88	1	1	2878	1	2592		218	446	440							EW1_00007	EW13_00102	EW2_00081	EW3_00032		EW4_00172		EW5_00167	EW6_00038	EW7_00030	EW9_00030
group_217		hypothetical protein	88	88	1	1	2719	1	2153		620	620	620							EW1_00008	EW13_00103	EW2_00082	EW3_00031		EW4_00173		EW5_00168	EW6_00037	EW7_00029	EW9_00029
group_223		hypothetical protein	88	88	1	1	2826	1	2240		596	599	596							EW1_00009	EW13_00104	EW2_00083	EW3_00030	EW36_00141	EW4_00174	EW42_00135	EW5_00169	EW6_00036	EW7_00028	EW9_00028
group_224		putative Ig-like protein	88	88	1	1	2862	1	2574		623	632	631							EW1_00010		EW2_00084	EW3_00029		EW4_00175		EW5_00170	EW6_00035	EW7_00027	EW9_00027
group_262		hypothetical protein	88	88	1	1	2710	1	2102		1502	1694	1686							EW1_00011		EW2_00085			EW4_00176
group_301		hypothetical protein	88	88	1	1	2847	1	2258		305	305	305							EW1_00012		EW2_00086			EW4_00177
group_302		hypothetical protein	88	88	1	1	2866	1	2581		200	260	258							EW1_00013	EW13_00110	EW2_00087	EW3_00024		EW4_00178		EW5_00175	EW6_00030	EW7_00022	EW9_00022	EW71_00193	EW74_00099	EW18_00185	EW26_00120	EW29_00178	EW72_00099	GCA_000846645_1_00192		GCA_000859345_1_00103	GCA_000901675_1_00185		GCA_000903675_1_00161						GCA_000917015_1_00171
group_391		hypothetical protein	88	88	1	1	2696	1	2081		410	410	410							EW1_00014	EW13_00111	EW2_00088			EW4_00179
group_392		hypothetical protein	88	88	1	1	2701	1	2085		479	479	479							EW1_00015		EW2_00089			EW4_00180
group_393		hypothetical protein	88	88	1	1	2715	1	2107		1391	1391	1391							EW1_00016	EW13_00113	EW2_00090	EW3_00022		EW4_00181		EW5_00177	EW6_00028	EW7_00020	EW9_00020
group_395		hypothetical protein	88	88	1	1	2720	1	2155		836	836	836							EW1_00017		EW2_00091			EW4_00182
group_397		hypothetical protein	88	88	1	1	2787	1	2197		704	704	704							EW1_00018	EW13_00115	EW2_00092	EW3_00020		EW4_00183		EW5_00179	EW6_00026	EW7_00018	EW9_00018										GCA_000901675_1_00191
group_398		hypothetical protein	88	88	1	1	2819	1	2231		1442	1442	1442							EW1_00019	EW13_00116	EW2_00093			EW4_00184						EW71_00184	EW74_00108	EW18_00194	EW26_00111	EW29_00187	EW72_00090	GCA_000846645_1_00201		GCA_000859345_1_00106	GCA_000901675_1_00193		GCA_000903675_1_00152				GCA_000913135_1_00190		GCA_000917015_1_00177
group_399		hypothetical protein	88	88	1	1	2834	1	2246		608	608	608							EW1_00020	EW13_00117	EW2_00094			EW4_00185
group_400		hypothetical protein	88	88	1	1	2860	1	2571		662	662	662							EW1_00021	EW13_00118	EW2_00095			EW4_00186
group_624		gp67	88	88	1	1	2692	1	2077		332	332	332							EW1_00022	EW13_00119	EW2_00096			EW4_00187
group_641		hypothetical protein	88	88	1	1	2855	1	2265		482	482	482							EW1_00023		EW2_00097	EW3_00014		EW4_00188		EW5_00185	EW6_00020	EW7_00012	EW9_00012
group_67		tail morphogenetic protein	88	88	1	1	2773	1	2179		356	536	533							EW1_00024		EW2_00098			EW4_00189
group_131		hypothetical protein	87	87	1	1	2686	1	2067		218	218	218							EW1_00025		EW2_00099			EW4_00190
group_133		hypothetical protein	87	87	1	1	2784	1	2195		383	791	786							EW1_00026		EW2_00100			EW4_00191
group_134		hypothetical protein	87	87	1	1	2786	1	2196		362	524	522							EW1_00027		EW2_00101			EW4_00192
group_215		hypothetical protein	87	87	1	1	2681	1	2065		494	503	502							EW1_00028		EW2_00102			EW4_00193
group_219		hypothetical protein	87	87	1	1	2790	1	2203		188	521	517							EW1_00029		EW2_00103			EW4_00194
group_57		hypothetical protein	87	87	1	1	2800	1	2205		971	3476	3303							EW1_00030		EW2_00104			EW4_00195
group_623		hypothetical protein	87	87	1	1	2683	1	2066		185	185	185							EW1_00031		EW2_00105			EW4_00196
group_90		hypothetical protein	87	87	1	1	2788	1	2200		266	1046	1037							EW1_00032		EW2_00106			EW4_00197
group_216		hypothetical protein	86	86	1	1	2718	1	2152		770	878	876							EW1_00033		EW2_00107			EW4_00198
nrdE1		hypothetical protein	86	86	1	1	2839	1	2249		782	2114	2004							EW1_00034		EW2_00108			EW4_00199
group_643		hypothetical protein	86	86	1	1	2859	1	2570		353	353	353							EW1_00035		EW2_00109			EW4_00200
group_84		hypothetical protein	85	85	1	1	2553	1	2015		377	446	415							EW1_00036		EW2_00110			EW4_00201
group_112		hypothetical protein	84	84	1	1	2722	1	2157		1763	1763	1763							EW1_00037	EW13_00134	EW2_00111			EW4_00202
group_300		hypothetical protein	84	84	1	1	2770	1	2176		386	464	455							EW1_00038		EW2_00112			EW4_00203
group_735		hypothetical protein	84	84	1	1	2721	1	2156		215	215	215							EW1_00039		EW2_00113			EW4_00204
group_89		hypothetical protein	84	84	1	1	2776	1	2193		116	887	877							EW1_00040		EW2_00114			EW4_00205
group_86		hypothetical protein	83	83	1	1	2707	1	2093		119	380	373							EW1_00041		EW2_00115			EW4_00206
group_130		hypothetical protein	82	82	1	1	2564	1	2023		263	263	263							EW1_00042		EW2_00116			EW4_00207
group_263		hypothetical protein	82	82	1	1	2842	1	2251		329	329	329							EW1_00043		EW2_00117	EW3_00202		EW4_00208		EW5_00203	EW6_00002	EW7_00200	EW9_00200
group_331		thioredoxin-like protein	82	82	1	1	2843	1	2252		320	320	320							EW1_00044		EW2_00118			EW4_00209
group_30		putative tail lysin	81	81	1	1	2775	1	2192		1124	2432	2409							EW1_00045		EW2_00119			EW4_00210
group_66		hypothetical protein	81	81	1	1	2645	1	2035		224	224	224							EW1_00046		EW2_00120			EW4_00211
group_304		hypothetical protein	78	78	1	1	2870	1	2584		761	1250	1231							EW1_00047		EW2_00121	EW3_00199		EW4_00001		EW5_00206	EW6_00205	EW7_00197	EW9_00197
sbcC		hypothetical protein	77	77	1	1	2825	1	2239		1919	1919	1919							EW1_00048		EW2_00122	EW3_00198		EW4_00002		EW5_00001	EW6_00204	EW7_00196	EW9_00196
group_116		hypothetical protein	77	77	1	1	2830	1	2244		449	452	451							EW1_00049		EW2_00123	EW3_00197		EW4_00003		EW5_00002	EW6_00203	EW7_00195	EW9_00195																GCA_000913135_1_00009
group_180		hypothetical protein	77	77	1	1	2890	1	2607		587	863	859							EW1_00050		EW2_00124			EW4_00004
group_26		ATPase-like protein	77	77	1	1	2545	1	2013		743	1130	1073							EW1_00051					EW4_00005
group_330		hypothetical protein	77	77	1	1	2829	1	2243		338	338	338							EW1_00052		EW2_00125			EW4_00006
group_333		hypothetical protein	77	77	1	1	2894	1	2610		443	443	443							EW1_00053		EW2_00126	EW3_00192		EW4_00007		EW5_00007	EW6_00198	EW7_00190	EW9_00190										GCA_000901675_1_00007					GCA_000911475_1_00016
group_453		hypothetical protein	77	77	1	1	2695	1	2080		278	278	278							EW1_00054		EW2_00127			EW4_00008
group_730		hypothetical protein	77	77	1	1	2559	1	2018		302	302	302							EW1_00055		EW2_00128			EW4_00009
group_738		hypothetical protein	77	77	1	1	2892	1	2609		458	458	458							EW1_00056	EW13_00150	EW2_00129			EW4_00010
group_77		hypothetical protein	77	77	1	1	2868	1	2582		458	755	751							EW1_00057	EW13_00151	EW2_00130	EW3_00187		EW4_00011		EW5_00012	EW6_00193	EW7_00185	EW9_00185
group_95		putative nicotinamide phosphoribosyl transferase	77	77	1	1	852	1	2781		1145	2390	1473							EW1_00058		EW2_00131			EW4_00012
group_111		hypothetical protein	76	76	1	1	2716	1	2108		269	296	295							EW1_00059		EW2_00132			EW4_00013
group_1319		hypothetical protein	76	76	1	1	2653	1	2042		230	230	230							EW1_00060	EW13_00154	EW2_00133			EW4_00014
group_225		hypothetical protein	76	76	1	1	2965	1	2685		434	602	599							EW1_00061	EW13_00155	EW2_00134	EW3_00185	EW36_00195	EW4_00015	EW42_00081	EW5_00014	EW6_00191	EW7_00183	EW9_00183
group_402		hypothetical protein	76	76	1	1	2874	1	2590		488	767	763							EW1_00062	EW13_00156	EW2_00135			EW4_00016
group_109		hypothetical protein	75	75	1	1	2652	1	2041		611	641	640							EW1_00063		EW2_00136		EW36_00197	EW4_00017	EW42_00079
uvrB		hypothetical protein	75	75	1	1	2811	1	2222		731	3002	1767							EW1_00064		EW2_00137	EW3_00184		EW4_00018		EW5_00015	EW6_00190	EW7_00182	EW9_00182
group_261		hypothetical protein	75	75	1	1	2654	1	2043		194	227	226							EW1_00065		EW2_00138	EW3_00183		EW4_00019		EW5_00016	EW6_00189	EW7_00181	EW9_00181
group_334		hypothetical protein	75	75	1	1	2905	1	2621		176	176	176							EW1_00066	EW13_00157	EW2_00139	EW3_00182		EW4_00020		EW5_00017	EW6_00188	EW7_00180	EW9_00180
group_404		hypothetical protein	75	75	1	1	2891	1	2608		329	731	725							EW1_00067	EW13_00158	EW2_00140			EW4_00021
group_460		membrane protein	75	75	1	1	2899	1	2612		398	398	398							EW1_00068		EW2_00141			EW4_00022
group_74		hypothetical protein	75	75	1	1	2694	1	2079		266	404	379							EW1_00069		EW2_00142			EW4_00023								EW18_00028	EW26_00053	EW29_00021	EW72_00032				GCA_000901675_1_00030					GCA_000911475_1_00035				GCA_000924855_1_00031
group_79		hypothetical protein	75	75	1	1	2900	1	2615		242	242	242							EW1_00070	EW13_00161	EW2_00143			EW4_00024																							GCA_000917015_1_00013
group_179		hypothetical protein	74	74	1	1	2850	1	2264		242	284	245							EW1_00071		EW2_00144			EW4_00025
group_265		hypothetical protein	74	74	1	1	2950	1	2683		350	350	350							EW1_00072	EW13_00162	EW2_00145		EW36_00203	EW4_00026	EW42_00073
sceD		hypothetical protein	74	74	1	1	2534	1	2001		173	173	173							EW1_00073	EW13_00163	EW2_00146		EW36_00204	EW4_00027	EW42_00072
group_60		hypothetical protein	74	74	1	1	2865	1	2576		188	242	226							EW1_00074		EW2_00147			EW4_00028
glpQ		hypothetical protein	74	74	1	1	2778	1	2194		2546	2555	2546							EW1_00075		EW2_00148	EW3_00173		EW4_00029		EW5_00026	EW6_00179	EW7_00171	EW9_00171
group_327		hypothetical protein	73	73	1	1	2520	1	1992		146	218	217							EW1_00076	EW13_00168	EW2_00149	EW3_00172	EW36_00003	EW4_00030	EW42_00068	EW5_00027	EW6_00178	EW7_00170	EW9_00170
group_448		hypothetical protein	73	73	1	1	2647	1	2036		740	740	740							EW1_00077	EW13_00169	EW2_00150	EW3_00171	EW36_00004	EW4_00031	EW42_00067	EW5_00028	EW6_00177	EW7_00169	EW9_00169
rnhA		hypothetical protein	73	73	1	1	2649	1	2039		257	443	422							EW1_00078		EW2_00151			EW4_00032
group_456		hypothetical protein	73	73	1	1	2712	1	2104		950	959	954							EW1_00079		EW2_00152			EW4_00033
group_47		hypothetical protein	73	73	1	1	2544	1	2011		170	845	827							EW1_00080		EW2_00153	EW3_00168		EW4_00034		EW5_00031	EW6_00174	EW7_00166	EW9_00166
group_728		hypothetical protein	73	73	1	1	2522	1	1993		194	197	194							EW1_00081	EW13_00173	EW2_00154	EW3_00167	EW36_00008	EW4_00035	EW42_00063	EW5_00032	EW6_00173	EW7_00165	EW9_00165			EW18_00044	EW26_00037	EW29_00037	EW72_00016			GCA_000859345_1_00172	GCA_000901675_1_00047		GCA_000903675_1_00080			GCA_000911475_1_00051	GCA_000913135_1_00044	GCA_000914175_1_00029	GCA_000917015_1_00029	GCA_000924855_1_00047
group_731		hypothetical protein	73	73	1	1	2560	1	2020		188	188	188							EW1_00082	EW13_00174	EW2_00155	EW3_00166	EW36_00009	EW4_00036	EW42_00062	EW5_00033	EW6_00172	EW7_00164	EW9_00164	EW71_00116	EW74_00176					GCA_000846645_1_00049		GCA_000859345_1_00173	GCA_000901675_1_00048					GCA_000911475_1_00052	GCA_000913135_1_00045	GCA_000914175_1_00030	GCA_000917015_1_00030
group_733		hypothetical protein	73	73	1	1	2650	1	2040		191	191	191							EW1_00083		EW2_00156	EW3_00165		EW4_00037		EW5_00034	EW6_00171	EW7_00163	EW9_00163
group_734		hypothetical protein	73	73	1	1	2662	1	1498		308	308	308							EW1_00084	EW13_00176	EW2_00157	EW3_00164		EW4_00038		EW5_00035	EW6_00170	EW7_00162	EW9_00162	EW71_00113	EW74_00179	EW18_00047	EW26_00034	EW29_00040	EW72_00013	GCA_000846645_1_00052		GCA_000859345_1_00175	GCA_000901675_1_00050		GCA_000903675_1_00077			GCA_000911475_1_00054	GCA_000913135_1_00047	GCA_000914175_1_00032	GCA_000917015_1_00032	GCA_000924855_1_00050
group_737		hypothetical protein	73	73	1	1	2873	1	2589		536	536	536							EW1_00085		EW2_00158	EW3_00163		EW4_00039		EW5_00036	EW6_00169	EW7_00161	EW9_00161
group_108		hypothetical protein	72	72	1	1	2505	1	1810		191	191	191							EW1_00086	EW13_00179	EW2_00159	EW3_00162	EW36_00013	EW4_00040	EW42_00058	EW5_00037	EW6_00168	EW7_00160	EW9_00160
group_172		hypothetical protein	72	72	1	1	2526	1	1995		398	737	731							EW1_00087	EW13_00180	EW2_00160	EW3_00161	EW36_00014	EW4_00041	EW42_00057	EW5_00038	EW6_00167	EW7_00159	EW9_00159
group_175		hypothetical protein	72	72	1	1	2539	1	2006		527	533	532							EW1_00088	EW13_00182	EW2_00161	EW3_00159	EW36_00016	EW4_00042	EW42_00055	EW5_00040	EW6_00165	EW7_00157	EW9_00157	EW71_00108	EW74_00184	EW18_00052	EW26_00029	EW29_00045	EW72_00008	GCA_000846645_1_00057		GCA_000859345_1_00180	GCA_000901675_1_00055		GCA_000903675_1_00072			GCA_000911475_1_00059	GCA_000913135_1_00052	GCA_000914175_1_00037	GCA_000917015_1_00037	GCA_000924855_1_00055
group_332		hypothetical protein	72	72	1	1	2857	1	2266		821	1277	1264							EW1_00089	EW13_00183	EW2_00162	EW3_00158	EW36_00017	EW4_00043	EW42_00054	EW5_00041	EW6_00164	EW7_00156	EW9_00156	EW71_00107	EW74_00185	EW18_00053	EW26_00028	EW29_00046	EW72_00007	GCA_000846645_1_00058		GCA_000859345_1_00181			GCA_000903675_1_00071			GCA_000911475_1_00060	GCA_000913135_1_00053	GCA_000914175_1_00038	GCA_000917015_1_00038	GCA_000924855_1_00056
group_466		hypothetical protein	72	72	1	1	2949	1	2680		170	305	303							EW1_00090	EW13_00184	EW2_00163	EW3_00157	EW36_00018	EW4_00044	EW42_00053	EW5_00042	EW6_00163	EW7_00155	EW9_00155			EW18_00054	EW26_00027	EW29_00047	EW72_00006				GCA_000901675_1_00057		GCA_000903675_1_00070			GCA_000911475_1_00061	GCA_000913135_1_00054		GCA_000917015_1_00039	GCA_000924855_1_00057
group_617		putative peptidoglycan-binding protein	72	72	1	1	2565	1	2024		173	173	173							EW1_00091	EW13_00185	EW2_00164	EW3_00156	EW36_00019	EW4_00045	EW42_00052	EW5_00043	EW6_00162	EW7_00154	EW9_00154										GCA_000901675_1_00058
lss		hypothetical protein	71	71	1	1	2680	1	2058		515	1490	934							EW1_00092	EW13_00186	EW2_00165			EW4_00046
cgkA		hypothetical protein	71	71	1	1	2863	1	2575		212	512	495							EW1_00093	EW13_00187	EW2_00166		EW36_00021	EW4_00047	EW42_00050					EW71_00103	EW74_00189	EW18_00057	EW26_00024	EW29_00050	EW72_00003	GCA_000846645_1_00062		GCA_000859345_1_00185	GCA_000901675_1_00061		GCA_000903675_1_00067			GCA_000911475_1_00065	GCA_000913135_1_00057	GCA_000914175_1_00042	GCA_000917015_1_00042	GCA_000924855_1_00060
group_452		membrane protein	71	71	1	1	2693	1	2078		326	326	326							EW1_00094	EW13_00188	EW2_00167		EW36_00022	EW4_00048	EW42_00049
group_746		hypothetical protein	71	71	1	1	860	1	2690		200	200	200							EW1_00095	EW13_00189	EW2_00168	EW3_00152		EW4_00049		EW5_00047	EW6_00158	EW7_00150	EW9_00150
group_176		hypothetical protein	70	70	1	1	2703	1	2089		284	377	330							EW1_00096	EW13_00190	EW2_00169	EW3_00151	EW36_00024	EW4_00050	EW42_00047	EW5_00048	EW6_00157	EW7_00149	EW9_00149
group_183		hypothetical protein	70	70	1	1	2924	1	2635		272	278	277							EW1_00097		EW2_00170	EW3_00150		EW4_00051		EW5_00049	EW6_00156	EW7_00148	EW9_00148
group_213		hypothetical protein	70	70	1	1	153	1	571		164	287	285							EW1_00098	EW13_00192	EW2_00171	EW3_00149	EW36_00026	EW4_00052	EW42_00045	EW5_00050	EW6_00155	EW7_00147	EW9_00147
group_33		hypothetical protein	70	70	1	1	2702	1	2088		326	1250	1183							EW1_00099	EW13_00193	EW2_00172	EW3_00148	EW36_00027	EW4_00053	EW42_00044	EW5_00051	EW6_00154	EW7_00146	EW9_00146
group_387		hypothetical protein	70	70	1	1	49	1	544		179	179	179							EW1_00100	EW13_00194	EW2_00173			EW4_00054
group_454		hypothetical protein	70	70	1	1	2711	1	2103		449	773	768							EW1_00101	EW13_00195	EW2_00174	EW3_00146	EW36_00029	EW4_00055	EW42_00042	EW5_00053	EW6_00152	EW7_00144	EW9_00144
group_465		hypothetical protein	70	70	1	1	2923	1	2634		302	347	345							EW1_00102		EW2_00175			EW4_00056																								GCA_000924855_1_00071
group_68		hypothetical protein	70	70	1	1	2871	1	2586		101	368	360							EW1_00103		EW2_00176			EW4_00057						EW71_00091	EW74_00201	EW18_00068	EW26_00013	EW29_00061	EW72_00216	GCA_000846645_1_00074		GCA_000859345_1_00197	GCA_000901675_1_00072		GCA_000903675_1_00055			GCA_000911475_1_00077	GCA_000913135_1_00069	GCA_000914175_1_00054	GCA_000917015_1_00053	GCA_000924855_1_00072
polA		DNA polymerase	69	69	1	1	1287	1	2262		668	3218	1242							EW1_00104		EW2_00177			EW4_00058						EW71_00090	EW74_00202					GCA_000846645_1_00075		GCA_000859345_1_00198								GCA_000914175_1_00055
recA		putative DNA repair protein	69	69	1	1	1282	1	2269		143	1262	1075							EW1_00105	EW13_00199	EW2_00178	EW3_00142	EW36_00032	EW4_00059	EW42_00039	EW5_00057	EW6_00148	EW7_00140	EW9_00140	EW71_00089	EW74_00203					GCA_000846645_1_00076		GCA_000859345_1_00199								GCA_000914175_1_00056
group_22		hypothetical protein	68	68	1	1	2759	1	2163		137	143	140							EW1_00106	EW13_00200	EW2_00179	EW3_00141	EW36_00033	EW4_00060	EW42_00038	EW5_00058	EW6_00147	EW7_00139	EW9_00139	EW71_00088	EW74_00204	EW18_00069	EW26_00012	EW29_00062	EW72_00215	GCA_000846645_1_00077		GCA_000859345_1_00200	GCA_000901675_1_00073		GCA_000903675_1_00054			GCA_000911475_1_00078	GCA_000913135_1_00070	GCA_000914175_1_00057	GCA_000917015_1_00054	GCA_000924855_1_00073
group_177		hypothetical protein	67	67	1	1	2816	1	2223		926	1613	1602							EW1_00107	EW13_00201	EW2_00180	EW3_00140	EW36_00034	EW4_00061	EW42_00037	EW5_00059	EW6_00146	EW7_00138	EW9_00138	EW71_00087	EW74_00205	EW18_00070	EW26_00011	EW29_00063	EW72_00214	GCA_000846645_1_00078		GCA_000859345_1_00201	GCA_000901675_1_00074		GCA_000903675_1_00053			GCA_000911475_1_00079	GCA_000913135_1_00071	GCA_000914175_1_00058	GCA_000917015_1_00055	GCA_000924855_1_00074
group_182		hypothetical protein	67	67	1	1	2916	1	2626		143	248	246							EW1_00110	EW13_00202	EW2_00183	EW3_00139	EW36_00037	EW4_00064	EW42_00034	EW5_00060	EW6_00145	EW7_00137	EW9_00137	EW71_00083	EW74_00209	EW18_00074	EW26_00007	EW29_00067	EW72_00210	GCA_000846645_1_00082		GCA_000859345_1_00205	GCA_000901675_1_00078		GCA_000903675_1_00049			GCA_000911475_1_00083	GCA_000913135_1_00075	GCA_000914175_1_00062	GCA_000917015_1_00059	GCA_000924855_1_00078
group_75		hypothetical protein	67	67	1	1	2698	1	2084		227	830	810							EW1_00111	EW13_00203	EW2_00184			EW4_00065
group_1485		virion component	66	66	1	1	2767	1	2175		311	311	311							EW1_00112	EW13_00204	EW2_00185	EW3_00137	EW36_00039	EW4_00066	EW42_00032	EW5_00062	EW6_00143	EW7_00135	EW9_00135	EW71_00081	EW74_00211	EW18_00076	EW26_00005	EW29_00069	EW72_00208	GCA_000846645_1_00084		GCA_000859345_1_00207	GCA_000901675_1_00080		GCA_000903675_1_00047			GCA_000911475_1_00085	GCA_000913135_1_00077	GCA_000914175_1_00064	GCA_000917015_1_00061	GCA_000924855_1_00080
group_82		hypothetical protein	66	66	1	1	2537	1	2003		488	542	541							EW1_00113	EW13_00205	EW2_00186	EW3_00136	EW36_00040	EW4_00067	EW42_00031	EW5_00063	EW6_00142	EW7_00134	EW9_00134
group_9		hypothetical protein	65	65	1	1	2846	1	2257		872	3218	1154							EW1_00114	EW13_00206	EW2_00187	EW3_00135	EW36_00041	EW4_00068	EW42_00030	EW5_00064	EW6_00141	EW7_00133	EW9_00133
group_1317		hypothetical protein	64	64	1	1	2562	1	2021		161	161	161							EW1_00115	EW13_00001	EW2_00188	EW3_00134	EW36_00042	EW4_00069	EW42_00029	EW5_00065	EW6_00140	EW7_00132	EW9_00132
group_42		hypothetical protein	64	64	1	1	2901	1	2616		164	557	346							EW1_00116	EW13_00002	EW2_00189	EW3_00133	EW36_00043	EW4_00070	EW42_00028	EW5_00066	EW6_00139	EW7_00131	EW9_00131	EW71_00077	EW74_00215	EW18_00080	EW26_00001	EW29_00073	EW72_00204	GCA_000846645_1_00088		GCA_000859345_1_00211	GCA_000901675_1_00084		GCA_000903675_1_00043			GCA_000911475_1_00089	GCA_000913135_1_00081	GCA_000914175_1_00068	GCA_000917015_1_00065	GCA_000924855_1_00084
group_739		hypothetical protein	64	64	1	1	2920	1	2631		182	182	182							EW1_00117	EW13_00003	EW2_00190	EW3_00132	EW36_00044	EW4_00071	EW42_00027	EW5_00067	EW6_00138	EW7_00130	EW9_00130
group_457		putative receptor binding protein	63	63	1	1	2814	1	2215		1376	1376	1376							EW1_00118	EW13_00005	EW2_00191	EW3_00130		EW4_00072		EW5_00069	EW6_00136	EW7_00128	EW9_00128
group_459		hypothetical protein	63	63	1	1	2895	1	2611		704	704	704							EW1_00119	EW13_00006	EW2_00192	EW3_00129	EW36_00045	EW4_00073	EW42_00026	EW5_00070	EW6_00135	EW7_00127	EW9_00127
group_7		hypothetical protein	63	63	1	1	2848	1	2259		455	3218	1748							EW1_00120	EW13_00007	EW2_00193	EW3_00128	EW36_00046	EW4_00074	EW42_00025	EW5_00071	EW6_00134	EW7_00126	EW9_00126	EW71_00073	EW74_00219	EW18_00083	EW26_00222	EW29_00076	EW72_00201	GCA_000846645_1_00092		GCA_000859345_1_00004	GCA_000901675_1_00087		GCA_000903675_1_00039			GCA_000911475_1_00093	GCA_000913135_1_00085	GCA_000914175_1_00071	GCA_000917015_1_00068	GCA_000924855_1_00089
group_18		hypothetical protein	62	62	1	1	154	1	572		125	293	232							EW1_00121	EW13_00008	EW2_00194	EW3_00127		EW4_00075		EW5_00072	EW6_00133	EW7_00125	EW9_00125
group_326		hypothetical protein	62	62	1	1	2510	1	1975		542	560	542							EW1_00122	EW13_00009	EW2_00195	EW3_00126	EW36_00048	EW4_00076	EW42_00023	EW5_00073	EW6_00132	EW7_00124	EW9_00124
group_114		hypothetical protein	60	60	1	1	1292	1	626		698	1067	1043							EW1_00123	EW13_00010	EW2_00196	EW3_00125	EW36_00049	EW4_00077	EW42_00022	EW5_00074	EW6_00131	EW7_00123	EW9_00123	EW71_00070	EW74_00002	EW18_00086	EW26_00219	EW29_00079	EW72_00198	GCA_000846645_1_00095		GCA_000859345_1_00007			GCA_000903675_1_00036			GCA_000911475_1_00096	GCA_000913135_1_00088	GCA_000914175_1_00074		GCA_000924855_1_00092
group_2628		hypothetical protein	60	60	1	1	2546	1	2014		326	329	326							EW1_00124	EW13_00011	EW2_00197	EW3_00124	EW36_00050	EW4_00078	EW42_00021	EW5_00075	EW6_00130	EW7_00122	EW9_00122	EW71_00069	EW74_00003	EW18_00087	EW26_00218	EW29_00080	EW72_00197	GCA_000846645_1_00096		GCA_000859345_1_00008	GCA_000901675_1_00090		GCA_000903675_1_00035			GCA_000911475_1_00097	GCA_000913135_1_00089	GCA_000914175_1_00075	GCA_000917015_1_00072	GCA_000924855_1_00093
group_336		hypothetical protein	60	60	1	1	148	1	570		113	116	115							EW1_00125	EW13_00012	EW2_00198	EW3_00123	EW36_00051	EW4_00079	EW42_00020	EW5_00076	EW6_00129	EW7_00121	EW9_00121
group_1487		hypothetical protein	59	59	1	1	2687	1	2068		209	209	209							EW1_00126	EW13_00013	EW2_00199	EW3_00122		EW4_00080		EW5_00077	EW6_00128	EW7_00120	EW9_00120
group_335		hypothetical protein	59	59	1	1	2914	1	594		296	296	296							EW1_00127	EW13_00014	EW2_00200	EW3_00121	EW36_00053	EW4_00081	EW42_00018	EW5_00078	EW6_00127	EW7_00119	EW9_00119	EW71_00066	EW74_00006	EW18_00090	EW26_00215	EW29_00083	EW72_00194	GCA_000846645_1_00099		GCA_000859345_1_00011	GCA_000901675_1_00093		GCA_000903675_1_00032			GCA_000911475_1_00100	GCA_000913135_1_00092	GCA_000914175_1_00078	GCA_000917015_1_00075	GCA_000924855_1_00096
group_121		hypothetical protein	58	58	1	1	2575	1	2028		332	626	615							EW1_00128	EW13_00015	EW2_00201	EW3_00120	EW36_00054	EW4_00082	EW42_00017	EW5_00079	EW6_00126	EW7_00118	EW9_00118
group_184		hypothetical protein	58	58	1	1	163	1	2700		224	308	306							EW1_00129	EW13_00016	EW2_00202	EW3_00119	EW36_00055	EW4_00083	EW42_00016	EW5_00080	EW6_00125	EW7_00117	EW9_00117	EW71_00064	EW74_00008	EW18_00092	EW26_00213	EW29_00085	EW72_00192	GCA_000846645_1_00101		GCA_000859345_1_00013	GCA_000901675_1_00095		GCA_000903675_1_00030			GCA_000911475_1_00102	GCA_000913135_1_00094	GCA_000914175_1_00080	GCA_000917015_1_00077	GCA_000924855_1_00098
group_479		hypothetical protein	58	58	1	1	1304	1	2234		377	377	377							EW1_00130	EW13_00017	EW2_00203	EW3_00118	EW36_00056	EW4_00084	EW42_00015	EW5_00081	EW6_00124	EW7_00116	EW9_00116	EW71_00063	EW74_00009	EW18_00093	EW26_00212	EW29_00086	EW72_00191	GCA_000846645_1_00102		GCA_000859345_1_00014	GCA_000901675_1_00096		GCA_000903675_1_00029			GCA_000911475_1_00103	GCA_000913135_1_00095	GCA_000914175_1_00081	GCA_000917015_1_00078	GCA_000924855_1_00099
group_123		hypothetical protein	57	57	1	1	2509	1	1812		431	431	431							EW1_00131	EW13_00018	EW2_00204	EW3_00117	EW36_00057	EW4_00085	EW42_00014	EW5_00082	EW6_00123	EW7_00115	EW9_00115	EW71_00062	EW74_00010	EW18_00094	EW26_00211	EW29_00087	EW72_00190	GCA_000846645_1_00103		GCA_000859345_1_00015	GCA_000901675_1_00097		GCA_000903675_1_00028			GCA_000911475_1_00104	GCA_000913135_1_00096	GCA_000914175_1_00082	GCA_000917015_1_00079	GCA_000924855_1_00100
group_1329		hypothetical protein	57	57	1	1	195	1	2701		908	908	908							EW1_00132	EW13_00019	EW2_00205	EW3_00116	EW36_00058	EW4_00086	EW42_00013	EW5_00083	EW6_00122	EW7_00114	EW9_00114	EW71_00061	EW74_00011	EW18_00095	EW26_00210	EW29_00088	EW72_00189	GCA_000846645_1_00104		GCA_000859345_1_00016	GCA_000901675_1_00098		GCA_000903675_1_00027			GCA_000911475_1_00105	GCA_000913135_1_00097	GCA_000914175_1_00083	GCA_000917015_1_00080	GCA_000924855_1_00101
group_2		hypothetical protein	57	57	1	1	1382	1	2188		146	4145	3886							EW1_00133	EW13_00020	EW2_00206			EW4_00087
group_344		hypothetical protein	57	57	1	1	2511	1	1976		386	503	486							EW1_00134	EW13_00021	EW2_00207			EW4_00088
group_44		hypothetical protein	57	57	1	1	2499	1	1807		92	434	372							EW1_00135	EW13_00022	EW2_00208	EW3_00113	EW36_00061	EW4_00089	EW42_00010	EW5_00086	EW6_00119	EW7_00111	EW9_00111	EW71_00058	EW74_00014	EW18_00098	EW26_00207	EW29_00091	EW72_00186	GCA_000846645_1_00107		GCA_000859345_1_00019	GCA_000901675_1_00101		GCA_000903675_1_00024			GCA_000911475_1_00108	GCA_000913135_1_00100	GCA_000914175_1_00086	GCA_000917015_1_00083	GCA_000924855_1_00104
group_61		hypothetical protein	57	57	1	1	2508	1	1811		482	485	484							EW1_00136		EW2_00209	EW3_00112		EW4_00090		EW5_00087	EW6_00118	EW7_00110	EW9_00110																		GCA_000917015_1_00084
group_787		hypothetical protein	57	57	1	1	2527	1	1997		104	104	104							EW1_00137	EW13_00024		EW3_00111	EW36_00062	EW4_00091	EW42_00009	EW5_00088	EW6_00117	EW7_00109	EW9_00109	EW71_00057	EW74_00015	EW18_00100	EW26_00205	EW29_00093	EW72_00184	GCA_000846645_1_00108		GCA_000859345_1_00020	GCA_000901675_1_00103		GCA_000903675_1_00022			GCA_000911475_1_00110	GCA_000913135_1_00102	GCA_000914175_1_00087		GCA_000924855_1_00105
group_81		membrane protein	57	57	1	1	2543	1	2008		248	278	275							EW1_00138	EW13_00025	EW2_00001	EW3_00110	EW36_00063	EW4_00092	EW42_00008	EW5_00089	EW6_00116	EW7_00108	EW9_00108			EW18_00101	EW26_00204	EW29_00094	EW72_00183
group_119		hypothetical protein	56	56	1	1	2576	1	2031		152	896	863							EW1_00139		EW2_00002			EW4_00093
group_1484		hypothetical protein	56	56	1	1	2791	1	650		158	158	158							EW1_00140		EW2_00003			EW4_00094
group_1491		hypothetical protein	56	56	1	1	2529	1	1999		389	389	389							EW1_00141		EW2_00004			EW4_00095
group_252		hypothetical protein	56	61	1.09	1	712	1	2960		308	308	308							EW1_00142	EW13_00028	EW2_00005	EW3_00107	EW36_00067	EW4_00096	EW42_00004	EW5_00092	EW6_00113	EW7_00105	EW9_00105	EW71_00053	EW74_00019	EW18_00104	EW26_00201	EW29_00097	EW72_00180	GCA_000846645_1_00112		GCA_000859345_1_00024	GCA_000901675_1_00107		GCA_000903675_1_00018			GCA_000911475_1_00114	GCA_000913135_1_00106	GCA_000914175_1_00091	GCA_000917015_1_00090	GCA_000924855_1_00110
group_337		hypothetical protein	56	56	1	1	40	1	542		317	317	317							EW1_00143	EW13_00029	EW2_00006	EW3_00106	EW36_00068	EW4_00097	EW42_00003	EW5_00093	EW6_00112	EW7_00104	EW9_00104	EW71_00052	EW74_00020	EW18_00105	EW26_00200	EW29_00098	EW72_00179	GCA_000846645_1_00113		GCA_000859345_1_00025	GCA_000901675_1_00108		GCA_000903675_1_00017			GCA_000911475_1_00115	GCA_000913135_1_00107	GCA_000914175_1_00092	GCA_000917015_1_00091	GCA_000924855_1_00111
group_343		hypothetical protein	56	56	1	1	2727	1	2173		95	458	445							EW1_00144	EW13_00030	EW2_00007	EW3_00105		EW4_00098		EW5_00094	EW6_00111	EW7_00103	EW9_00103
group_481		hypothetical protein	56	56	1	1	2536	1	2002		422	482	480							EW1_00145	EW13_00031	EW2_00008	EW3_00104		EW4_00099		EW5_00095	EW6_00110	EW7_00102	EW9_00102	EW71_00050	EW74_00022	EW18_00107	EW26_00198	EW29_00100	EW72_00177	GCA_000846645_1_00115		GCA_000859345_1_00027	GCA_000901675_1_00110		GCA_000903675_1_00015					GCA_000914175_1_00094		GCA_000924855_1_00113
group_740		hypothetical protein	56	56	1	1	2963	1	574		179	179	179							EW1_00146	EW13_00032	EW2_00009	EW3_00103		EW4_00100		EW5_00096	EW6_00109	EW7_00101	EW9_00101	EW71_00049	EW74_00023	EW18_00108	EW26_00197	EW29_00101	EW72_00176	GCA_000846645_1_00116		GCA_000859345_1_00028	GCA_000901675_1_00111		GCA_000903675_1_00014			GCA_000911475_1_00118	GCA_000913135_1_00110	GCA_000914175_1_00095	GCA_000917015_1_00094	GCA_000924855_1_00114
group_745		hypothetical protein	56	56	1	1	160	1	539		158	158	158							EW1_00147	EW13_00033	EW2_00010			EW4_00101
group_747		hypothetical protein	56	56	1	1	164	1	2698		290	290	290							EW1_00148	EW13_00034	EW2_00011			EW4_00102
group_789		putative protein phosphatase	56	56	1	1	2514	1	1978		707	707	707							EW1_00149	EW13_00035	EW2_00012	EW3_00100	EW36_00075	EW4_00103	EW42_00201	EW5_00099	EW6_00106	EW7_00098	EW9_00098	EW71_00047	EW74_00025	EW18_00110	EW26_00195	EW29_00103	EW72_00174	GCA_000846645_1_00118		GCA_000859345_1_00030	GCA_000901675_1_00113		GCA_000903675_1_00012			GCA_000911475_1_00122	GCA_000913135_1_00114	GCA_000914175_1_00097	GCA_000917015_1_00098	GCA_000924855_1_00116
group_790		hypothetical protein	56	56	1	1	2512	1	1977		398	398	398							EW1_00150	EW13_00036	EW2_00013	EW3_00099	EW36_00076	EW4_00104	EW42_00200	EW5_00100	EW6_00105	EW7_00097	EW9_00097	EW71_00046	EW74_00026	EW18_00111	EW26_00194	EW29_00104	EW72_00173	GCA_000846645_1_00119		GCA_000859345_1_00031	GCA_000901675_1_00114		GCA_000903675_1_00011			GCA_000911475_1_00123	GCA_000913135_1_00115	GCA_000914175_1_00098	GCA_000917015_1_00099	GCA_000924855_1_00117
group_17	lss	hypothetical protein	55	55	1	1	2196	1	2063		803	1490	940							EW1_00151	EW13_00037	EW2_00014	EW3_00098	EW36_00077	EW4_00105	EW42_00199	EW5_00101	EW6_00104	EW7_00096	EW9_00096	EW71_00045	EW74_00027	EW18_00112	EW26_00193	EW29_00105	EW72_00172	GCA_000846645_1_00120		GCA_000859345_1_00032	GCA_000901675_1_00115		GCA_000903675_1_00010			GCA_000911475_1_00124	GCA_000913135_1_00116	GCA_000914175_1_00099	GCA_000917015_1_00100	GCA_000924855_1_00118
group_270		hypothetical protein	55	55	1	1	2792	1	651		1583	1922	1914							EW1_00152	EW13_00038	EW2_00015	EW3_00097	EW36_00078	EW4_00106	EW42_00198	EW5_00102	EW6_00103	EW7_00095	EW9_00095	EW71_00044	EW74_00028	EW18_00113	EW26_00192	EW29_00106	EW72_00171	GCA_000846645_1_00121		GCA_000859345_1_00033	GCA_000901675_1_00116		GCA_000903675_1_00009			GCA_000911475_1_00125	GCA_000913135_1_00117	GCA_000914175_1_00100	GCA_000917015_1_00101	GCA_000924855_1_00119
group_43		hypothetical protein	55	55	1	1	39	1	540		314	680	626							EW1_00153	EW13_00039	EW2_00016			EW4_00107
group_783		hypothetical protein	55	55	1	1	2812	1	648		371	449	384							EW1_00154	EW13_00040	EW2_00017	EW3_00095	EW36_00080	EW4_00108	EW42_00196	EW5_00104	EW6_00101	EW7_00093	EW9_00093	EW71_00042	EW74_00030	EW18_00115	EW26_00190	EW29_00108	EW72_00169	GCA_000846645_1_00123		GCA_000859345_1_00035	GCA_000901675_1_00118		GCA_000903675_1_00007			GCA_000911475_1_00127	GCA_000913135_1_00119	GCA_000914175_1_00102	GCA_000917015_1_00103	GCA_000924855_1_00121
group_785		hypothetical protein	55	55	1	1	2541	1	2007		164	164	164							EW1_00155	EW13_00041	EW2_00018	EW3_00094	EW36_00081	EW4_00109	EW42_00195	EW5_00105	EW6_00100	EW7_00092	EW9_00092	EW71_00041	EW74_00031	EW18_00116	EW26_00189	EW29_00109	EW72_00168	GCA_000846645_1_00124		GCA_000859345_1_00036	GCA_000901675_1_00119		GCA_000903675_1_00006			GCA_000911475_1_00128	GCA_000913135_1_00120	GCA_000914175_1_00103	GCA_000917015_1_00104	GCA_000924855_1_00122
group_3166		virion component	54	54	1	1	2648	1	2037		614	620	614							EW1_00156	EW13_00042	EW2_00019	EW3_00093	EW36_00082	EW4_00110	EW42_00194	EW5_00106	EW6_00099	EW7_00091	EW9_00091															GCA_000911475_1_00129	GCA_000913135_1_00121		GCA_000917015_1_00105
group_480		hypothetical protein	54	54	1	1	2725	1	2174		191	194	193							EW1_00157	EW13_00043	EW2_00020	EW3_00092		EW4_00111		EW5_00107	EW6_00098	EW7_00090	EW9_00090
group_741		hypothetical protein	54	54	1	1	2962	1	573		401	401	401							EW1_00158	EW13_00044	EW2_00021	EW3_00091		EW4_00112		EW5_00108	EW6_00097	EW7_00089	EW9_00089
group_102		hypothetical protein	53	57	1.08	1	764	1	2958		116	338	334							EW1_00159	EW13_00045	EW2_00022	EW3_00090		EW4_00113		EW5_00109	EW6_00096	EW7_00088	EW9_00088
group_181		membrane protein	53	53	1	1	2909	1	593		377	644	548							EW1_00160	EW13_00046	EW2_00023	EW3_00089	EW36_00086	EW4_00114	EW42_00190	EW5_00110	EW6_00095	EW7_00087	EW9_00087	EW71_00036	EW74_00036					GCA_000846645_1_00129		GCA_000859345_1_00041	GCA_000901675_1_00124		GCA_000903675_1_00001			GCA_000911475_1_00133	GCA_000913135_1_00125	GCA_000914175_1_00108	GCA_000917015_1_00109
group_706		hypothetical protein	53	60	1.14	1	709	1	2968		191	191	191							EW1_00161	EW13_00047	EW2_00024	EW3_00088	EW36_00087	EW4_00115	EW42_00189	EW5_00111	EW6_00094	EW7_00086	EW9_00086
group_786		hypothetical protein	53	53	1	1	2528	1	1998		239	239	239							EW1_00162	EW13_00048	EW2_00025	EW3_00087	EW36_00088	EW4_00116	EW42_00188	EW5_00112	EW6_00093	EW7_00085	EW9_00085	EW71_00034	EW74_00038	EW18_00123	EW26_00182	EW29_00116	EW72_00161	GCA_000846645_1_00131		GCA_000859345_1_00043	GCA_000901675_1_00126		GCA_000903675_1_00222			GCA_000911475_1_00135	GCA_000913135_1_00127	GCA_000914175_1_00110	GCA_000917015_1_00111	GCA_000924855_1_00129
group_1327		putative HNH endonuclease	52	52	1	1	1286	1	2260		707	707	707							EW1_00163	EW13_00049	EW2_00026			EW4_00117
group_462		hypothetical protein	52	52	1	1	2913	1	592		176	176	176							EW1_00164	EW13_00050	EW2_00027		EW36_00089	EW4_00118	EW42_00187
group_478		hypothetical protein	52	52	1	1	2845	1	620		485	512	510							EW1_00165	EW13_00051	EW2_00028			EW4_00119
group_464		hypothetical protein	51	51	1	1	652	1	2630		368	368	368							EW1_00166	EW13_00052	EW2_00029	EW3_00084	EW36_00091	EW4_00120	EW42_00185	EW5_00115	EW6_00090	EW7_00082	EW9_00082
group_744		hypothetical protein	51	51	1	1	41	1	543		263	263	263							EW1_00167	EW13_00053	EW2_00030	EW3_00083	EW36_00092	EW4_00121	EW42_00184	EW5_00116	EW6_00089	EW7_00081	EW9_00081	EW71_00030	EW74_00042	EW18_00128	EW26_00177	EW29_00121	EW72_00156	GCA_000846645_1_00135		GCA_000859345_1_00047	GCA_000901675_1_00130		GCA_000903675_1_00218			GCA_000911475_1_00139	GCA_000913135_1_00131	GCA_000914175_1_00114	GCA_000917015_1_00115	GCA_000924855_1_00133
group_39		hypothetical protein	50	50	1	1	2517	1	1981		458	548	546							EW1_00168	EW13_00054	EW2_00031	EW3_00082	EW36_00093	EW4_00122	EW42_00183	EW5_00117	EW6_00088	EW7_00080	EW9_00080
group_54		hypothetical protein	50	50	1	1	2494	1	1804		236	722	377							EW1_00169	EW13_00055	EW2_00032	EW3_00081	EW36_00094	EW4_00123	EW42_00182	EW5_00118	EW6_00087	EW7_00079	EW9_00079
treN		TreN	50	58	1.16	1	626	1	240		158	158	158							EW1_00170	EW13_00056	EW2_00033	EW3_00080	EW36_00095	EW4_00124	EW42_00181	EW5_00119	EW6_00086	EW7_00078	EW9_00078
group_58		hypothetical protein	49	49	1	1	2674	1	1503		446	692	680							EW1_00171	EW13_00057	EW2_00034	EW3_00079	EW36_00096	EW4_00125	EW42_00180	EW5_00120	EW6_00085	EW7_00077	EW9_00077	EW71_00026	EW74_00046	EW18_00132	EW26_00173	EW29_00125	EW72_00152	GCA_000846645_1_00139		GCA_000859345_1_00051	GCA_000901675_1_00134		GCA_000903675_1_00214			GCA_000911475_1_00143	GCA_000913135_1_00135	GCA_000914175_1_00119	GCA_000917015_1_00119	GCA_000924855_1_00137
group_1160		hypothetical protein	48	48	1	1	2679	1	2060		500	500	500							EW1_00172	EW13_00058	EW2_00035	EW3_00078	EW36_00097	EW4_00126	EW42_00179	EW5_00121	EW6_00084	EW7_00076	EW9_00076	EW71_00025	EW74_00047	EW18_00133	EW26_00172	EW29_00126	EW72_00151	GCA_000846645_1_00140		GCA_000859345_1_00052	GCA_000901675_1_00135		GCA_000903675_1_00213			GCA_000911475_1_00144	GCA_000913135_1_00136	GCA_000914175_1_00120	GCA_000917015_1_00120	GCA_000924855_1_00138
group_124		hypothetical protein	48	56	1.17	1	603	1	205		323	323	323							EW1_00173	EW13_00059	EW2_00036		EW36_00098	EW4_00127	EW42_00178
group_1483		hypothetical protein	48	48	1	1	1305	1	2232		1037	1037	1037							EW1_00174	EW13_00060	EW2_00037	EW3_00076		EW4_00128		EW5_00123	EW6_00082	EW7_00074	EW9_00074
group_1488		hypothetical protein	48	48	1	1	2676	1	2046		791	791	791							EW1_00175	EW13_00061	EW2_00038	EW3_00075		EW4_00129		EW5_00124	EW6_00081	EW7_00073	EW9_00073	EW71_00024	EW74_00048	EW18_00134	EW26_00171	EW29_00127	EW72_00150	GCA_000846645_1_00141		GCA_000859345_1_00053	GCA_000901675_1_00136		GCA_000903675_1_00212			GCA_000911475_1_00145	GCA_000913135_1_00137	GCA_000914175_1_00121	GCA_000917015_1_00121	GCA_000924855_1_00139
group_1492		hypothetical protein	48	48	1	1	2516	1	1980		317	317	317							EW1_00176	EW13_00062	EW2_00039	EW3_00074	EW36_00099	EW4_00130	EW42_00177	EW5_00125	EW6_00080	EW7_00072	EW9_00072	EW71_00023	EW74_00049	EW18_00135	EW26_00170	EW29_00128	EW72_00149	GCA_000846645_1_00142		GCA_000859345_1_00054	GCA_000901675_1_00137		GCA_000903675_1_00211			GCA_000911475_1_00146	GCA_000913135_1_00138	GCA_000914175_1_00122	GCA_000917015_1_00122	GCA_000924855_1_00140
group_784		hypothetical protein	48	48	1	1	2675	1	2045		572	635	633							EW1_00177	EW13_00063	EW2_00040		EW36_00100	EW4_00131	EW42_00176
group_788		hypothetical protein	48	48	1	1	2515	1	1979		458	554	551							EW1_00178	EW13_00064	EW2_00041		EW36_00101	EW4_00132	EW42_00175
group_1489		membrane protein	47	47	1	1	2213	1	2027		578	578	578							EW1_00179	EW13_00065	EW2_00042	EW3_00071	EW36_00102	EW4_00133	EW42_00174	EW5_00128	EW6_00077	EW7_00069	EW9_00069	EW71_00020	EW74_00052	EW18_00138	EW26_00167	EW29_00131	EW72_00146	GCA_000846645_1_00145		GCA_000859345_1_00057	GCA_000901675_1_00140		GCA_000903675_1_00208			GCA_000911475_1_00149	GCA_000913135_1_00141	GCA_000914175_1_00125	GCA_000917015_1_00125	GCA_000924855_1_00143
group_23		hypothetical protein	47	47	1	1	1322	1	2201		1817	3065	3011							EW1_00180	EW13_00066	EW2_00043	EW3_00070	EW36_00103	EW4_00134	EW42_00173	EW5_00129	EW6_00076	EW7_00068	EW9_00068	EW71_00019	EW74_00053	EW18_00139	EW26_00166	EW29_00132	EW72_00145	GCA_000846645_1_00146		GCA_000859345_1_00058	GCA_000901675_1_00141		GCA_000903675_1_00207			GCA_000911475_1_00150	GCA_000913135_1_00142	GCA_000914175_1_00126	GCA_000917015_1_00126	GCA_000924855_1_00144
group_277		hypothetical protein	45	45	1	1	849	1	2785		197	245	215							EW1_00181	EW13_00067	EW2_00044	EW3_00067	EW36_00104	EW4_00135	EW42_00172	EW5_00132	EW6_00073	EW7_00065	EW9_00065	EW71_00014	EW74_00058	EW18_00142	EW26_00163	EW29_00135	EW72_00142	GCA_000846645_1_00151		GCA_000859345_1_00063								GCA_000914175_1_00131		GCA_000924855_1_00147
group_497		hypothetical protein	45	45	1	1	848	1	2786		311	311	311							EW1_00182	EW13_00068	EW2_00045	EW3_00066	EW36_00105	EW4_00136	EW42_00171	EW5_00133	EW6_00072	EW7_00064	EW9_00064
group_1490		hypothetical protein	43	43	1	1	2563	1	2022		2048	2048	2048							EW1_00183	EW13_00069	EW2_00046	EW3_00065	EW36_00106	EW4_00137	EW42_00170	EW5_00134	EW6_00071	EW7_00063	EW9_00063	EW71_00012	EW74_00060	EW18_00144	EW26_00161	EW29_00137	EW72_00140	GCA_000846645_1_00153		GCA_000859345_1_00065	GCA_000901675_1_00144		GCA_000903675_1_00202			GCA_000911475_1_00153	GCA_000913135_1_00145	GCA_000914175_1_00133	GCA_000917015_1_00129	GCA_000924855_1_00149
group_1499		hypothetical protein	43	55	1.28	1	490	1	136		236	236	236							EW1_00184	EW13_00070	EW2_00047	EW3_00064		EW4_00138		EW5_00135	EW6_00070	EW7_00062	EW9_00062
group_73		hypothetical protein	43	43	1	1	2697	1	2082		563	1817	1698							EW1_00185	EW13_00071	EW2_00048	EW3_00063	EW36_00108	EW4_00139	EW42_00168	EW5_00136	EW6_00069	EW7_00061	EW9_00061	EW71_00010	EW74_00062	EW18_00146	EW26_00159	EW29_00139	EW72_00138	GCA_000846645_1_00155		GCA_000859345_1_00067								GCA_000914175_1_00135		GCA_000924855_1_00151
group_441		hypothetical protein	42	52	1.24	1	589	1	211		131	131	131							EW1_00186	EW13_00072	EW2_00049	EW3_00062		EW4_00140		EW5_00137	EW6_00068	EW7_00060	EW9_00060	EW71_00009	EW74_00063	EW18_00147	EW26_00158	EW29_00140	EW72_00137	GCA_000846645_1_00156		GCA_000859345_1_00068	GCA_000901675_1_00147		GCA_000903675_1_00199			GCA_000911475_1_00156	GCA_000913135_1_00148	GCA_000914175_1_00136	GCA_000917015_1_00133	GCA_000924855_1_00152
group_820		hypothetical protein	42	42	1	1	850	1	2784		392	392	392							EW1_00187	EW13_00073	EW2_00050	EW3_00061	EW36_00110	EW4_00141	EW42_00166	EW5_00138	EW6_00067	EW7_00059	EW9_00059	EW71_00008	EW74_00064	EW18_00148	EW26_00157	EW29_00141	EW72_00136	GCA_000846645_1_00157		GCA_000859345_1_00069	GCA_000901675_1_00148		GCA_000903675_1_00198			GCA_000911475_1_00157	GCA_000913135_1_00149	GCA_000914175_1_00137	GCA_000917015_1_00134	GCA_000924855_1_00153
group_821		hypothetical protein	42	42	1	1	804	1	363		167	167	167							EW1_00188	EW13_00074	EW2_00051	EW3_00060	EW36_00111	EW4_00142	EW42_00165	EW5_00139	EW6_00066	EW7_00058	EW9_00058	EW71_00007	EW74_00065	EW18_00149	EW26_00156	EW29_00142	EW72_00135	GCA_000846645_1_00158		GCA_000859345_1_00070	GCA_000901675_1_00149		GCA_000903675_1_00197			GCA_000911475_1_00158	GCA_000913135_1_00150	GCA_000914175_1_00138	GCA_000917015_1_00135	GCA_000924855_1_00154
group_214		membrane protein	40	40	1	1	2573	1	2026		578	578	578							EW1_00189	EW13_00075	EW2_00052	EW3_00059		EW4_00143		EW5_00140	EW6_00065	EW7_00057	EW9_00057
group_482		hypothetical protein	39	45	1.16	1	475	1	111		125	269	214							EW1_00190	EW13_00076	EW2_00053	EW3_00058		EW4_00144		EW5_00141	EW6_00064	EW7_00056	EW9_00056
group_245		hypothetical protein	37	38	1.03	1	758	1	2952		254	257	256							EW1_00191	EW13_00077	EW2_00054	EW3_00057	EW36_00114	EW4_00145	EW42_00162	EW5_00142	EW6_00063	EW7_00055	EW9_00055	EW71_00004	EW74_00068	EW18_00152	EW26_00153	EW29_00145	EW72_00132	GCA_000846645_1_00161		GCA_000859345_1_00073	GCA_000901675_1_00152		GCA_000903675_1_00194			GCA_000911475_1_00161	GCA_000913135_1_00153	GCA_000914175_1_00141	GCA_000917015_1_00138	GCA_000924855_1_00157
group_353		hypothetical protein	37	43	1.17	1	2477	1	102		179	179	179							EW1_00192	EW13_00078	EW2_00055	EW3_00056	EW36_00115	EW4_00146	EW42_00161	EW5_00143	EW6_00062	EW7_00054	EW9_00054
group_498		hypothetical protein	37	37	1	1	847	1	2787		509	509	509							EW1_00193	EW13_00079	EW2_00056	EW3_00055		EW4_00147		EW5_00144	EW6_00061	EW7_00053	EW9_00053	EW71_00002
group_1705		hypothetical protein	35	35	1	1	851	1	2783		245	245	245							EW1_00194		EW2_00057			EW4_00148
group_271		hypothetical protein	35	36	1.03	1	761	1	2955		344	347	346							EW1_00195		EW2_00058		EW36_00116	EW4_00149	EW42_00160						EW74_00070	EW18_00154	EW26_00151	EW29_00147	EW72_00130	GCA_000846645_1_00163		GCA_000859345_1_00075	GCA_000901675_1_00154		GCA_000903675_1_00192			GCA_000911475_1_00163	GCA_000913135_1_00155	GCA_000914175_1_00144	GCA_000917015_1_00140	GCA_000924855_1_00159
group_489		hypothetical protein	34	42	1.24	1	635	1	216		488	488	488							EW1_00196	EW13_00080	EW2_00059	EW3_00054	EW36_00117	EW4_00150	EW42_00159	EW5_00145	EW6_00060	EW7_00052	EW9_00052																	GCA_000914175_1_00145
group_1706		hypothetical protein	34	34	1	1	795	1	359		314	314	314							EW1_00197	EW13_00081	EW2_00060	EW3_00053	EW36_00118	EW4_00151	EW42_00158	EW5_00146	EW6_00059	EW7_00051	EW9_00051	EW71_00220	EW74_00072	EW18_00156	EW26_00149	EW29_00149	EW72_00128	GCA_000846645_1_00165		GCA_000859345_1_00077	GCA_000901675_1_00156		GCA_000903675_1_00190			GCA_000911475_1_00165	GCA_000913135_1_00157	GCA_000914175_1_00146	GCA_000917015_1_00142	GCA_000924855_1_00161
group_1707		hypothetical protein	34	34	1	1	793	1	37		101	101	101							EW1_00198	EW13_00082	EW2_00061	EW3_00052	EW36_00119	EW4_00152	EW42_00157	EW5_00147	EW6_00058	EW7_00050	EW9_00050
group_3133		hypothetical protein	34	34	1	1	846	1	361		329	335	329							EW1_00199	EW13_00083	EW2_00062	EW3_00051	EW36_00120	EW4_00153	EW42_00156	EW5_00148	EW6_00057	EW7_00049	EW9_00049
group_791		hypothetical protein	33	39	1.19	1	483	1	120		173	173	173							EW1_00200	EW13_00084	EW2_00063	EW3_00050	EW36_00121	EW4_00154	EW42_00155	EW5_00149	EW6_00056	EW7_00048	EW9_00048	EW71_00217	EW74_00075	EW18_00159	EW26_00146	EW29_00152	EW72_00125	GCA_000846645_1_00168		GCA_000859345_1_00080	GCA_000901675_1_00159		GCA_000903675_1_00187			GCA_000911475_1_00168	GCA_000913135_1_00160	GCA_000914175_1_00149	GCA_000917015_1_00145	GCA_000924855_1_00164
group_1795		hypothetical protein	33	33	1	1	794	1	360		194	194	194							EW1_00201	EW13_00085	EW2_00064	EW3_00049	EW36_00122	EW4_00155	EW42_00154	EW5_00150	EW6_00055	EW7_00047	EW9_00047
group_187		hypothetical protein	33	33	1	1	791	1	39		299	299	299							EW1_00202	EW13_00086	EW2_00065	EW3_00048	EW36_00123	EW4_00156	EW42_00153	EW5_00151	EW6_00054	EW7_00046	EW9_00046
group_191		hypothetical protein	32	33	1.04	1	759	1	2953		239	242	239							EW1_00203	EW13_00087	EW2_00066	EW3_00047	EW36_00124	EW4_00157	EW42_00152	EW5_00152	EW6_00053	EW7_00045	EW9_00045
group_1510		hypothetical protein	31	31	1	1	776	1	34		185	185	185							EW1_00204	EW13_00088	EW2_00067	EW3_00046	EW36_00125	EW4_00158	EW42_00151	EW5_00153	EW6_00052	EW7_00044	EW9_00044
group_1708		hypothetical protein	31	31	1	1	2495	1	1805		407	407	407							EW1_00205	EW13_00089	EW2_00068	EW3_00045		EW4_00159		EW5_00154	EW6_00051	EW7_00043	EW9_00043
group_19		hypothetical protein	31	31	1	1	37	1	505		218	263	258							EW1_00206	EW13_00090	EW2_00069	EW3_00044	EW36_00127	EW4_00160	EW42_00149	EW5_00155	EW6_00050	EW7_00042	EW9_00042
group_348		hypothetical protein	31	31	1	1	786	1	42		293	293	293							EW1_00207	EW13_00091	EW2_00070	EW3_00043	EW36_00128	EW4_00161	EW42_00148	EW5_00156	EW6_00049	EW7_00041	EW9_00041
group_799		hypothetical protein	30	36	1.2	1	489	1	135		470	470	470							EW1_00208	EW13_00092	EW2_00071	EW3_00042		EW4_00162		EW5_00157	EW6_00048	EW7_00040	EW9_00040
group_285		intron-encoded endonuclease	30	30	1	1	1280	1	2568		98	980	939							EW1_00209	EW13_00093	EW2_00072	EW3_00041		EW4_00163		EW5_00158	EW6_00047	EW7_00039	EW9_00039
group_93		putative DNA repair protein	30	30	1	1	2858	1	2569		947	1265	1132							EW1_00210	EW13_00094	EW2_00073	EW3_00040		EW4_00164		EW5_00159	EW6_00046	EW7_00038	EW9_00038
group_70		hypothetical protein	30	30	1	1	2182	1	1487		347	1817	1597							EW1_00211	EW13_00095	EW2_00074	EW3_00039		EW4_00165		EW5_00160	EW6_00045	EW7_00037	EW9_00037
group_249		hypothetical protein	29	29	1	1	782	1	43		257	257	257		EW15_00001	EW20_00099	EW22_00049	EW27_00187	EW41_00022																						GCA_000901915_1_00134		GCA_000907055_1_00032	GCA_000910895_1_00032
group_117		hypothetical protein	29	29	1	1	2904	1	2622		248	251	250		EW15_00002	EW20_00098	EW22_00048	EW27_00186	EW41_00021																						GCA_000901915_1_00135		GCA_000907055_1_00031	GCA_000910895_1_00031
group_185		hypothetical protein	28	28	1	1	819	1	2921		299	299	299		EW15_00003	EW20_00097	EW22_00047	EW27_00185	EW41_00020																						GCA_000901915_1_00136		GCA_000907055_1_00030	GCA_000910895_1_00030
group_500		hypothetical protein	28	28	1	1	789	1	40		290	290	290		EW15_00004	EW20_00096	EW22_00046	EW27_00184	EW41_00019																						GCA_000901915_1_00137		GCA_000907055_1_00029	GCA_000910895_1_00029
group_32		hypothetical protein	27	27	1	1	2459	1	1973		302	494	485		EW15_00005	EW20_00095	EW22_00045	EW27_00183	EW41_00018																						GCA_000901915_1_00138		GCA_000907055_1_00028	GCA_000910895_1_00028
group_346		hypothetical protein	27	27	1	1	727	1	347		293	293	293		EW15_00006	EW20_00094	EW22_00044	EW27_00182	EW41_00017																						GCA_000901915_1_00139		GCA_000907055_1_00027	GCA_000910895_1_00027
group_1508		hypothetical protein	26	26	1	1	311	1	2918		185	185	185		EW15_00007	EW20_00093	EW22_00043	EW27_00181
group_34		terminase	26	26	1	1	2186	1	1490		197	1817	442		EW15_00008	EW20_00092	EW22_00042	EW27_00180	EW41_00016																						GCA_000901915_1_00140		GCA_000907055_1_00026	GCA_000910895_1_00026
group_275		hypothetical protein	26	26	1	1	330	1	24		347	347	347		EW15_00009	EW20_00091	EW22_00041	EW27_00179	EW41_00015																						GCA_000901915_1_00141		GCA_000907055_1_00025	GCA_000910895_1_00025
group_118		hypothetical protein	26	26	1	1	181	1	420		392	395	394		EW15_00010	EW20_00090	EW22_00040	EW27_00178	EW41_00014																						GCA_000901915_1_00142		GCA_000907055_1_00024	GCA_000910895_1_00024
group_468		terminal repeat-encoded protein	26	26	1	1	179	1	418		293	296	294		EW15_00011	EW20_00089	EW22_00039	EW27_00177	EW41_00013																						GCA_000901915_1_00143		GCA_000907055_1_00023	GCA_000910895_1_00023
group_469		hypothetical protein	26	26	1	1	178	1	416		311	311	311		EW15_00012	EW20_00088	EW22_00038	EW27_00176	EW41_00012																						GCA_000901915_1_00144		GCA_000907055_1_00022	GCA_000910895_1_00022
group_1486		hypothetical protein	25	25	1	1	2699	1	789		173	173	173		EW15_00013	EW20_00087	EW22_00037	EW27_00175	EW41_00011																						GCA_000901915_1_00145		GCA_000907055_1_00021	GCA_000910895_1_00021
group_742		hypothetical protein	25	25	1	1	36	1	528		236	236	236		EW15_00014	EW20_00086	EW22_00036	EW27_00174																							GCA_000901915_1_00146
isaA		hypothetical protein	25	25	1	1	2655	1	2044		209	692	653		EW15_00015	EW20_00085	EW22_00035	EW27_00173	EW41_00010																						GCA_000901915_1_00147		GCA_000907055_1_00020	GCA_000910895_1_00020
group_338		hypothetical protein	25	25	1	1	182	1	421		245	245	245		EW15_00016	EW20_00084	EW22_00034	EW27_00172	EW41_00009																						GCA_000901915_1_00148		GCA_000907055_1_00019	GCA_000910895_1_00019
group_496		hypothetical protein	25	25	1	1	21	1	527		371	407	388		EW15_00017	EW20_00083	EW22_00033	EW27_00171	EW41_00008																						GCA_000901915_1_00149		GCA_000907055_1_00018	GCA_000910895_1_00018
group_196		hypothetical protein	25	25	1	1	329	1	19		233	239	238		EW15_00018	EW20_00082	EW22_00032	EW27_00170	EW41_00007																						GCA_000901915_1_00150		GCA_000907055_1_00017	GCA_000910895_1_00017
group_451		membrane protein	25	25	1	1	2657	1	1504		794	869	797		EW15_00019	EW20_00081	EW22_00031	EW27_00169	EW41_00006																						GCA_000901915_1_00151		GCA_000907055_1_00016	GCA_000910895_1_00016
group_804		hypothetical protein	25	30	1.2	1	458	1	122		470	470	470		EW15_00020	EW20_00080	EW22_00030	EW27_00168	EW41_00005																						GCA_000901915_1_00152		GCA_000907055_1_00015	GCA_000910895_1_00015
group_27		ATPase-like protein	24	24	1	1	2226	1	2010		98	1118	614		EW15_00021	EW20_00079	EW22_00029	EW27_00167	EW41_00004																								GCA_000907055_1_00014	GCA_000910895_1_00014
group_267		hypothetical protein	24	24	1	1	34	1	521		308	320	319		EW15_00022	EW20_00078	EW22_00028	EW27_00166
group_743		putative metallophosphatase	24	24	1	1	35	1	522		527	527	527		EW15_00023	EW20_00077	EW22_00027	EW27_00165																									GCA_000907055_1_00013	GCA_000910895_1_00013
group_266		hypothetical protein	24	24	1	1	23	1	526		305	353	307		EW15_00024	EW20_00076	EW22_00026	EW27_00164	EW41_00002																						GCA_000901915_1_00154		GCA_000907055_1_00012	GCA_000910895_1_00012
group_467		hypothetical protein	23	23	1	1	33	1	506		230	230	230		EW15_00025	EW20_00075	EW22_00025	EW27_00163	EW41_00001																						GCA_000901915_1_00155		GCA_000907055_1_00011	GCA_000910895_1_00011
group_20		hypothetical protein	23	23	1	1	24	1	523		218	521	309		EW15_00026	EW20_00074	EW22_00024	EW27_00162																							GCA_000901915_1_00156		GCA_000907055_1_00010	GCA_000910895_1_00010
group_328		hypothetical protein	23	23	1	1	2219	1	1588		2048	2051	2050		EW15_00027	EW20_00073	EW22_00023	EW27_00161	EW41_00183																						GCA_000901915_1_00157		GCA_000907055_1_00009	GCA_000910895_1_00009
group_351		hypothetical protein	23	23	1	1	787	1	32		287	287	287		EW15_00028	EW20_00072	EW22_00022	EW27_00160																							GCA_000901915_1_00158
group_83		putative metallophosphatase	23	23	1	1	130	1	536		506	527	525		EW15_00029	EW20_00071	EW22_00021	EW27_00159	EW41_00180																								GCA_000907055_1_00006	GCA_000910895_1_00006 GCA_000910895_1_00004
sbcD		putative exonuclease	22	22	1	1	2820	1	2236		1025	1025	1025		EW15_00030	EW20_00070	EW22_00020	EW27_00158	EW41_00179																								GCA_000907055_1_00005	GCA_000910895_1_00005
group_470		hypothetical protein	22	22	1	1	177	1	415		299	299	299		EW15_00031	EW20_00069	EW22_00019	EW27_00157	EW41_00178
dnaG		hypothetical protein	21	21	1	1	2828	1	2242		209	1067	900		EW15_00032	EW20_00068	EW22_00018	EW27_00156	EW41_00177																								GCA_000907055_1_00003	GCA_000910895_1_00003
group_161		terminal repeat-encoded protein	21	21	1	1	710	1	2967		287	287	287		EW15_00033	EW20_00067	EW22_00017	EW27_00155	EW41_00175																						GCA_000901915_1_00163		GCA_000907055_1_00001	GCA_000910895_1_00001
group_5		hypothetical protein	21	21	1	1	2774	1	2191		860	4127	3900		EW15_00034	EW20_00066	EW22_00016	EW27_00154	EW41_00174																						GCA_000901915_1_00164		GCA_000907055_1_00176	GCA_000910895_1_00184
group_52		hypothetical protein	21	21	1	1	2478	1	101		236	236	236		EW15_00035	EW20_00065	EW22_00015	EW27_00153	EW41_00173																						GCA_000901915_1_00165		GCA_000907055_1_00175	GCA_000910895_1_00183
group_751		hypothetical protein	21	21	1	1	682	1	409		194	194	194		EW15_00036	EW20_00064	EW22_00014	EW27_00152	EW41_00172																						GCA_000901915_1_00166		GCA_000907055_1_00174	GCA_000910895_1_00182
group_750		hypothetical protein	20	20	1	1	690	1	414		227	227	227		EW15_00037	EW20_00063	EW22_00013	EW27_00151	EW41_00171																						GCA_000901915_1_00167		GCA_000907055_1_00173	GCA_000910895_1_00181
group_105		hypothetical protein	20	20	1	1	326	1	23		209	338	331		EW15_00038	EW20_00062	EW22_00012	EW27_00150	EW41_00170																						GCA_000901915_1_00168		GCA_000907055_1_00172	GCA_000910895_1_00180
group_1493		hypothetical protein	20	22	1.11	1	2491	1	1765		221	221	221		EW15_00039	EW20_00061	EW22_00011	EW27_00149	EW41_00169																						GCA_000901915_1_00169		GCA_000907055_1_00171	GCA_000910895_1_00179
group_25		hypothetical protein	20	20	1	1	2789	1	2198		1205	3584	2811		EW15_00040	EW20_00060	EW22_00010	EW27_00148																							GCA_000901915_1_00170		GCA_000907055_1_00170	GCA_000910895_1_00178
group_69		putative membrane protein [Staphylococcus phage phiSA12]	20	20	1	1	882	1	2587		272	371	359		EW15_00041	EW20_00059	EW22_00009	EW27_00147
group_255		hypothetical protein	19	19	1	1	359	1	2970		308	308	308		EW15_00042	EW20_00058	EW22_00008	EW27_00146	EW41_00168																						GCA_000901915_1_00171		GCA_000907055_1_00168	GCA_000910895_1_00176
group_260		hypothetical protein	19	19	1	1	2530	1	1635		482	500	482		EW15_00044	EW20_00056	EW22_00006	EW27_00144	EW41_00166																								GCA_000907055_1_00166	GCA_000910895_1_00174
group_339		hypothetical protein	19	19	1	1	676	1	408		353	353	353		EW15_00045	EW20_00055		EW27_00143
group_388		hypothetical protein	19	19	1	1	2460	1	1987		404	404	404		EW15_00046	EW20_00054	EW22_00004	EW27_00142	EW41_00165																						GCA_000901915_1_00172		GCA_000907055_1_00165	GCA_000910895_1_00173
group_709		hypothetical protein	19	19	1	1	349	1	2972		191	191	191		EW15_00047	EW20_00053	EW22_00003	EW27_00141	EW41_00164																						GCA_000901915_1_00173		GCA_000907055_1_00164	GCA_000910895_1_00172
group_1330		hypothetical protein	18	18	1	1	176	1	419		251	251	251		EW15_00048	EW20_00052	EW22_00002	EW27_00140	EW41_00163																						GCA_000901915_1_00174		GCA_000907055_1_00163	GCA_000910895_1_00171
group_1324		hypothetical protein	17	17	1	1	2802	1	2210		158	158	158		EW15_00049	EW20_00051		EW27_00139	EW41_00160																						GCA_000901915_1_00175		GCA_000907055_1_00162	GCA_000910895_1_00170
group_198		hypothetical protein	17	18	1.06	1	708	1	49		284	284	284		EW15_00050	EW20_00050		EW27_00138	EW41_00159																						GCA_000901915_1_00176		GCA_000907055_1_00161	GCA_000910895_1_00169
group_218		hypothetical protein [Staphylococcus phage phiSA12]	17	17	1	1	2758	1	772		452	452	452		EW15_00051	EW20_00049	EW22_00186	EW27_00137	EW41_00158																						GCA_000901915_1_00177		GCA_000907055_1_00160	GCA_000910895_1_00168
group_329		hypothetical protein	17	17	1	1	2803	1	2213		1922	1922	1922		EW15_00052	EW20_00048	EW22_00185	EW27_00136	EW41_00157																						GCA_000901915_1_00178		GCA_000907055_1_00159	GCA_000910895_1_00167
group_490		hypothetical protein	17	17	1	1	583	1	74		473	500	487		EW15_00053	EW20_00047	EW22_00184	EW27_00135	EW41_00156																						GCA_000901915_1_00179		GCA_000907055_1_00158	GCA_000910895_1_00166
group_610		hypothetical protein	17	17	1	1	601	1	203		380	380	380		EW15_00054	EW20_00046	EW22_00183	EW27_00134	EW41_00155																						GCA_000901915_1_00180		GCA_000907055_1_00157	GCA_000910895_1_00165
group_810		terminal repeat-encoded protein	17	19	1.12	1	360	1	2969		287	287	287		EW15_00055	EW20_00045	EW22_00182	EW27_00133	EW41_00154																						GCA_000901915_1_00181
apaH		serine threonine protein phosphatase	16	16	1	1	2462	1	1988		701	707	701		EW15_00056	EW20_00044	EW22_00181	EW27_00132	EW41_00153																						GCA_000901915_1_00182
group_166		hypothetical protein	16	16	1	1	526	1	137		164	164	164		EW15_00057	EW20_00043	EW22_00180	EW27_00131
group_258		hypothetical protein	16	16	1	1	2503	1	1974		431	440	434		EW15_00058	EW20_00042	EW22_00179	EW27_00130																							GCA_000901915_1_00184		GCA_000907055_1_00156	GCA_000910895_1_00164
group_324		hypothetical protein	16	16	1	1	499	1	1760		245	245	245		EW15_00059	EW20_00041	EW22_00178	EW27_00129																							GCA_000901915_1_00185
group_325		hypothetical protein	16	16	1	1	2504	1	1750		485	485	485		EW15_00060	EW20_00040	EW22_00177	EW27_00128	EW41_00148																						GCA_000901915_1_00186		GCA_000907055_1_00152	GCA_000910895_1_00160
group_427		hypothetical protein	16	16	1	1	1210	1	2552		617	854	839		EW15_00061	EW20_00039	EW22_00176	EW27_00127	EW41_00147																						GCA_000901915_1_00187		GCA_000907055_1_00151	GCA_000910895_1_00159
group_436		Rep protein	16	16	1	1	1038	1	2393		1586	1910	1606		EW15_00062	EW20_00038	EW22_00175	EW27_00126	EW41_00146																						GCA_000901915_1_00188		GCA_000907055_1_00150	GCA_000910895_1_00158
group_46		hypothetical protein	16	16	1	1	2498	1	1763		173	278	179		EW15_00063	EW20_00037	EW22_00174	EW27_00125	EW41_00145																						GCA_000901915_1_00001		GCA_000907055_1_00149	GCA_000910895_1_00157
group_48		hypothetical protein	16	16	1	1	2244	1	1631		623	845	820		EW15_00064	EW20_00036	EW22_00173	EW27_00124	EW41_00144																						GCA_000901915_1_00002		GCA_000907055_1_00148	GCA_000910895_1_00156
group_495		hypothetical protein	16	16	1	1	650	1	407		386	386	386		EW15_00065	EW20_00035	EW22_00172	EW27_00123	EW41_00143																						GCA_000901915_1_00003		GCA_000907055_1_00147	GCA_000910895_1_00155
group_499		hypothetical protein	16	16	1	1	312	1	2931		290	290	290		EW15_00066	EW20_00034	EW22_00171	EW27_00122	EW41_00142																						GCA_000901915_1_00004		GCA_000907055_1_00146	GCA_000910895_1_00154
group_1251		hypothetical protein	15	15	1	1	2167	1	2340		359	359	359		EW15_00067	EW20_00033	EW22_00170	EW27_00121	EW41_00141																						GCA_000901915_1_00005		GCA_000907055_1_00145	GCA_000910895_1_00153
group_1254		membrane protein	15	15	1	1	2147	1	930		332	332	332		EW15_00068	EW20_00032	EW22_00169	EW27_00120	EW41_00140																								GCA_000907055_1_00144	GCA_000910895_1_00152
group_1240		virion component	15	15	1	1	1016	1	2368		308	308	308		EW15_00069	EW20_00031	EW22_00168	EW27_00119	EW41_00139																						GCA_000901915_1_00008		GCA_000907055_1_00143	GCA_000910895_1_00151
group_1242		major tail sheath protein	15	15	1	1	1010	1	2361		1760	1760	1760		EW15_00070	EW20_00030	EW22_00167	EW27_00118	EW41_00137																						GCA_000901915_1_00009		GCA_000907055_1_00142	GCA_000910895_1_00150
group_691		sigma factor	15	15	1	1	1222	1	2564		659	659	659		EW15_00071	EW20_00029	EW22_00166	EW27_00117	EW41_00136																								GCA_000907055_1_00141	GCA_000910895_1_00149
group_439		tail tip protein	15	15	1	1	1020	1	2372		332	869	810		EW15_00072	EW20_00028	EW22_00165	EW27_00116	EW41_00135																						GCA_000901915_1_00011		GCA_000907055_1_00140	GCA_000910895_1_00148
group_1263		hypothetical protein	15	15	1	1	2115	1	848		185	185	185		EW15_00073	EW20_00027	EW22_00164	EW27_00115	EW41_00134																						GCA_000901915_1_00012		GCA_000907055_1_00139	GCA_000910895_1_00147
group_1261		LysM domain-containing protein	15	15	1	1	2119	1	852		173	173	173		EW15_00074	EW20_00026	EW22_00163	EW27_00114
group_1262		hypothetical protein	15	15	1	1	2116	1	849		161	161	161		EW15_00075	EW20_00025	EW22_00162	EW27_00113	EW41_00127																						GCA_000901915_1_00019		GCA_000907055_1_00132	GCA_000910895_1_00140
nrdE		ribonucleotide-diphosphate reductase alpha subunit	15	15	1	1	1061	1	2413		764	1733	1621		EW15_00076	EW20_00024	EW22_00161	EW27_00112
group_1169		hypothetical protein [Staphylococcus phage S25-3]	15	15	1	1	2798	1	655		158	158	158		EW15_00077	EW20_00023	EW22_00160	EW27_00111
group_1243		hypothetical protein	15	15	1	1	1009	1	2360		206	206	206		EW15_00078	EW20_00022	EW22_00159	EW27_00110	EW41_00124																						GCA_000901915_1_00022		GCA_000907055_1_00129	GCA_000910895_1_00137
group_1244		hypothetical protein	15	15	1	1	1008	1	2359		836	836	836		EW15_00079	EW20_00021	EW22_00158	EW27_00109
group_1245		structural protein	15	15	1	1	1006	1	2357		875	875	875		EW15_00080	EW20_00020	EW22_00157	EW27_00108	EW41_00123																						GCA_000901915_1_00023		GCA_000907055_1_00128
group_1247		major capsid protein	15	15	1	1	1001	1	2354		1391	1391	1391		EW15_00081	EW20_00019	EW22_00156	EW27_00107	EW41_00122																						GCA_000901915_1_00024		GCA_000907055_1_00127
group_1250		hypothetical protein	15	15	1	1	2166	1	2343		365	365	365		EW15_00082	EW20_00018	EW22_00155	EW27_00106	EW41_00118																						GCA_000901915_1_00030		GCA_000907055_1_00123	GCA_000910895_1_00134
group_1253		hypothetical protein	15	15	1	1	2150	1	933		413	413	413		EW15_00083	EW20_00017	EW22_00154	EW27_00105	EW41_00117																						GCA_000901915_1_00031		GCA_000907055_1_00122	GCA_000910895_1_00133
group_1255		gp67	15	15	1	1	2146	1	929		332	332	332		EW15_00084	EW20_00016	EW22_00153	EW27_00104																							GCA_000901915_1_00032		GCA_000907055_1_00121	GCA_000910895_1_00132
group_1257		N-acetylmuramoyl-L-alanine amidase	15	15	1	1	2136	1	919		917	917	917		EW15_00085	EW20_00015	EW22_00152	EW27_00103	EW41_00114																						GCA_000901915_1_00033			GCA_000910895_1_00131
group_1259		hypothetical protein	15	15	1	1	2130	1	911		638	638	638		EW15_00086	EW20_00014	EW22_00151	EW27_00102	EW41_00113																						GCA_000901915_1_00034			GCA_000910895_1_00130
group_1278		hypothetical protein	15	15	1	1	1183	1	2543		263	263	263		EW15_00087	EW20_00013	EW22_00150	EW27_00101
group_1279		membrane protein	15	15	1	1	1185	1	2545		398	398	398		EW15_00088	EW20_00012	EW22_00149	EW27_00100
group_1281		hypothetical protein	15	15	1	1	1189	1	2551		731	731	731		EW15_00089	EW20_00011	EW22_00148	EW27_00099																							GCA_000901915_1_00037			GCA_000910895_1_00127
group_1282		hypothetical protein	15	15	1	1	1212	1	2554		761	761	761		EW15_00090	EW20_00010	EW22_00147	EW27_00098																							GCA_000901915_1_00038			GCA_000910895_1_00126
group_1283		hypothetical protein	15	15	1	1	1213	1	2555		533	533	533		EW15_00091	EW20_00009	EW22_00146	EW27_00097
group_1284		thioredoxin-like protein	15	15	1	1	1065	1	2417		320	320	320		EW15_00092	EW20_00008	EW22_00145	EW27_00096	EW41_00110																						GCA_000901915_1_00040			GCA_000910895_1_00124
group_1287		ribonucleotide-diphosphate reductase beta subunit	15	15	1	1	1060	1	2412		1337	1337	1337		EW15_00093	EW20_00007	EW22_00144	EW27_00095	EW41_00109																						GCA_000901915_1_00041			GCA_000910895_1_00123
group_1288		resolvase	15	15	1	1	1059	1	2411		608	608	608		EW15_00094	EW20_00006	EW22_00143	EW27_00094	EW41_00108																						GCA_000901915_1_00042			GCA_000910895_1_00122
group_1290		hypothetical protein	15	15	1	1	1055	1	2409		308	308	308		EW15_00095	EW20_00005	EW22_00142	EW27_00093	EW41_00107																						GCA_000901915_1_00043			GCA_000910895_1_00121
group_1292		hypothetical protein	15	15	1	1	1040	1	2395		257	257	257		EW15_00096	EW20_00004	EW22_00141	EW27_00092																							GCA_000901915_1_00044
group_1293		helicase/primase	15	15	1	1	1039	1	2394		1439	1439	1439		EW15_00097	EW20_00003	EW22_00140	EW27_00091
group_1294		hypothetical protein	15	15	1	1	1037	1	2392		1313	1313	1313		EW15_00098	EW20_00002	EW22_00139	EW27_00090																							GCA_000901915_1_00046		GCA_000907055_1_00120	GCA_000910895_1_00120
group_1295		DNA helicase	15	15	1	1	1036	1	2391		455	455	455		EW15_00099	EW20_00001	EW22_00138	EW27_00089	EW41_00105																						GCA_000901915_1_00047		GCA_000907055_1_00119	GCA_000910895_1_00119
group_1297		hypothetical protein	15	15	1	1	1032	1	2384		170	170	170		EW15_00100	EW20_00187	EW22_00137	EW27_00088	EW41_00104																						GCA_000901915_1_00048		GCA_000907055_1_00117	GCA_000910895_1_00117
group_1298		tail protein	15	15	1	1	1031	1	2383		3458	3458	3458		EW15_00101	EW20_00186	EW22_00136	EW27_00087																									GCA_000907055_1_00116	GCA_000910895_1_00116
group_1299		structural protein	15	15	1	1	1030	1	2382		521	521	521		EW15_00102	EW20_00185	EW22_00135	EW27_00086	EW41_00102																						GCA_000901915_1_00050
group_1300		structural protein	15	15	1	1	1029	1	2381		2702	2702	2702		EW15_00103	EW20_00184	EW22_00134	EW27_00085																							GCA_000901915_1_00051		GCA_000907055_1_00114	GCA_000910895_1_00114
group_1301		tail protein	15	15	1	1	1028	1	2380		1046	1046	1046		EW15_00104	EW20_00183	EW22_00133	EW27_00084																							GCA_000901915_1_00052
group_1302		baseplate protein	15	15	1	1	1027	1	2379		704	704	704		EW15_00105	EW20_00182	EW22_00132	EW27_00083																							GCA_000901915_1_00053		GCA_000907055_1_00113	GCA_000910895_1_00113
group_1303		structural protein	15	15	1	1	1026	1	2378		521	521	521		EW15_00106	EW20_00181	EW22_00131	EW27_00082																							GCA_000901915_1_00054		GCA_000907055_1_00112	GCA_000910895_1_00112
group_1304		glycerophosphoryl diester phosphodiesterase	15	15	1	1	1024	1	2376		2456	2456	2456		EW15_00107	EW20_00180	EW22_00130	EW27_00081	EW41_00101																						GCA_000901915_1_00055		GCA_000907055_1_00111	GCA_000910895_1_00111
group_226		hypothetical protein	15	15	1	1	1015	1	2367		449	449	449		EW15_00108	EW20_00179	EW22_00129	EW27_00080	EW41_00100																						GCA_000901915_1_00056		GCA_000907055_1_00110	GCA_000910895_1_00110
group_233		ribonuclease HI	15	15	1	1	2128	1	909		218	425	401		EW15_00109	EW20_00178	EW22_00128	EW27_00079	EW41_00099																						GCA_000901915_1_00057		GCA_000907055_1_00109	GCA_000910895_1_00109
group_235		hypothetical protein	15	15	1	1	1123	1	2841		314	314	314		EW15_00110	EW20_00177	EW22_00127	EW27_00078	EW41_00098																						GCA_000901915_1_00058		GCA_000907055_1_00108	GCA_000910895_1_00108
group_242		hypothetical protein	15	15	1	1	1216	1	2558		770	770	770		EW15_00111	EW20_00176	EW22_00126	EW27_00077
group_309		ArpR DNA-binding protein	15	15	1	1	2108	1	840		785	785	785		EW15_00112	EW20_00175	EW22_00125	EW27_00076	EW41_00096																						GCA_000901915_1_00060
group_318		hypothetical protein	15	15	1	1	1181	1	2541		293	293	293		EW15_00113	EW20_00174	EW22_00124	EW27_00075	EW41_00095																						GCA_000901915_1_00061		GCA_000907055_1_00106	GCA_000910895_1_00106
group_319		DNA repair exonuclease	15	15	1	1	1215	1	2557		1253	1256	1253		EW15_00114	EW20_00173	EW22_00123	EW27_00074	EW41_00094																						GCA_000901915_1_00062		GCA_000907055_1_00105	GCA_000910895_1_00105
group_350		hypothetical protein	15	15	1	1	774	1	2932		287	287	287		EW15_00115	EW20_00172	EW22_00122	EW27_00073	EW41_00093																						GCA_000901915_1_00063		GCA_000907055_1_00104	GCA_000910895_1_00104
group_409		tail morphogenetic protein	15	15	1	1	1018	1	2370		443	458	449		EW15_00116	EW20_00171	EW22_00121	EW27_00072	EW41_00092																						GCA_000901915_1_00064		GCA_000907055_1_00103	GCA_000910895_1_00103
group_410		hypothetical protein	15	15	1	1	1017	1	2369		416	428	426		EW15_00117	EW20_00170	EW22_00120	EW27_00071	EW41_00091																						GCA_000901915_1_00065		GCA_000907055_1_00102	GCA_000910895_1_00102
group_412		truncated capsid protein	15	15	1	1	1013	1	2362		338	368	343		EW15_00118	EW20_00169	EW22_00119	EW27_00070	EW41_00090																						GCA_000901915_1_00066		GCA_000907055_1_00101	GCA_000910895_1_00101
group_413		hypothetical protein	15	15	1	1	1002	1	2355		233	233	233		EW15_00119	EW20_00168	EW22_00118	EW27_00069	EW41_00089																						GCA_000901915_1_00067		GCA_000907055_1_00100	GCA_000910895_1_00100
group_414		hypothetical protein	15	15	1	1	2148	1	931		230	386	354		EW15_00120	EW20_00167	EW22_00117	EW27_00068	EW41_00088																						GCA_000901915_1_00068		GCA_000907055_1_00099	GCA_000910895_1_00099
group_415		hypothetical protein	15	15	1	1	2145	1	928		215	215	215		EW15_00121	EW20_00166	EW22_00116	EW27_00067	EW41_00087																						GCA_000901915_1_00069		GCA_000907055_1_00098	GCA_000910895_1_00098
group_420		membrane protein	15	15	1	1	2120	1	906		344	623	604		EW15_00122	EW20_00165	EW22_00115	EW27_00066	EW41_00086																						GCA_000901915_1_00070		GCA_000907055_1_00097	GCA_000910895_1_00097
group_428		hypothetical protein	15	15	1	1	1211	1	2553		506	506	506		EW15_00123	EW20_00164	EW22_00114	EW27_00065	EW41_00085																						GCA_000901915_1_00071		GCA_000907055_1_00096	GCA_000910895_1_00096
group_430		structural protein	15	15	1	1	1219	1	2561		212	212	212		EW15_00124	EW20_00163	EW22_00113	EW27_00064	EW41_00084																						GCA_000901915_1_00072		GCA_000907055_1_00095	GCA_000910895_1_00095
group_431		hypothetical protein	15	15	1	1	1223	1	2565		353	353	353		EW15_00125	EW20_00162	EW22_00112	EW27_00063	EW41_00083																						GCA_000901915_1_00073		GCA_000907055_1_00094	GCA_000910895_1_00094
group_433		exonuclease	15	15	1	1	1052	1	2405		1478	1934	1782		EW15_00126	EW20_00161	EW22_00111	EW27_00062	EW41_00082																						GCA_000901915_1_00074		GCA_000907055_1_00093	GCA_000910895_1_00093
group_437		tail lysin	15	15	1	1	1023	1	2375		893	893	893		EW15_00127	EW20_00160	EW22_00110	EW27_00061	EW41_00081																						GCA_000901915_1_00075		GCA_000907055_1_00092	GCA_000910895_1_00092
group_438		tail lysin	15	15	1	1	1022	1	2374		2198	2432	2416		EW15_00128	EW20_00159	EW22_00109	EW27_00060	EW41_00080																						GCA_000901915_1_00076		GCA_000907055_1_00091	GCA_000910895_1_00091
group_449		virion component	15	15	1	1	2207	1	1514		515	614	607		EW15_00129	EW20_00158	EW22_00108	EW27_00059	EW41_00079																						GCA_000901915_1_00077		GCA_000907055_1_00090	GCA_000910895_1_00090
group_477		hypothetical protein	15	15	1	1	2117	1	850		1031	2039	1912		EW15_00130	EW20_00157	EW22_00107	EW27_00058	EW41_00078																						GCA_000901915_1_00078		GCA_000907055_1_00089	GCA_000910895_1_00089
group_652		tail lysin	15	15	1	1	1019	1	2371		2981	2993	2990		EW15_00131	EW20_00156	EW22_00106	EW27_00057	EW41_00077
group_654		hypothetical protein	15	15	1	1	1003	1	2356		749	908	759		EW15_00132	EW20_00155	EW22_00105	EW27_00056	EW41_00076																						GCA_000901915_1_00080		GCA_000907055_1_00087	GCA_000910895_1_00087
group_655		hypothetical protein	15	15	1	1	1000	1	2353		935	965	942		EW15_00133	EW20_00154	EW22_00104	EW27_00055	EW41_00075																						GCA_000901915_1_00081		GCA_000907055_1_00086	GCA_000910895_1_00086
group_660		hypothetical protein	15	15	1	1	2149	1	932		281	281	281		EW15_00134	EW20_00153	EW22_00103	EW27_00054	EW41_00074																						GCA_000901915_1_00082		GCA_000907055_1_00085	GCA_000910895_1_00085
group_661		holin	15	15	1	1	2137	1	920		500	500	500		EW15_00135	EW20_00152	EW22_00102	EW27_00053	EW41_00073																						GCA_000901915_1_00083		GCA_000907055_1_00084	GCA_000910895_1_00084
group_662		transcriptional regulator	15	15	1	1	2131	1	912		215	215	215		EW15_00136	EW20_00151	EW22_00101	EW27_00052	EW41_00072																						GCA_000901915_1_00084		GCA_000907055_1_00083	GCA_000910895_1_00083
group_663		hypothetical protein	15	15	1	1	2129	1	910		188	188	188		EW15_00137	EW20_00150	EW22_00100	EW27_00051	EW41_00071																						GCA_000901915_1_00085		GCA_000907055_1_00082	GCA_000910895_1_00082
group_665		hypothetical protein	15	15	1	1	2118	1	851		263	263	263		EW15_00138	EW20_00149	EW22_00099	EW27_00050	EW41_00070																						GCA_000901915_1_00086		GCA_000907055_1_00081	GCA_000910895_1_00081
group_666		hypothetical protein	15	15	1	1	2114	1	847		416	416	416		EW15_00139	EW20_00148	EW22_00098	EW27_00049	EW41_00069																						GCA_000901915_1_00087		GCA_000907055_1_00080	GCA_000910895_1_00080
group_667		hypothetical protein	15	15	1	1	2113	1	846		323	323	323		EW15_00140	EW20_00147	EW22_00097	EW27_00048	EW41_00068																						GCA_000901915_1_00088		GCA_000907055_1_00079	GCA_000910895_1_00079
group_682		hypothetical protein	15	15	1	1	1174	1	2537		551	551	551		EW15_00141	EW20_00146	EW22_00096	EW27_00047	EW41_00067																						GCA_000901915_1_00089		GCA_000907055_1_00078	GCA_000910895_1_00078
group_683		hypothetical protein	15	15	1	1	1179	1	2539		245	245	245		EW15_00142	EW20_00145	EW22_00095	EW27_00046	EW41_00066																						GCA_000901915_1_00090		GCA_000907055_1_00077	GCA_000910895_1_00077
group_684		hypothetical protein	15	15	1	1	1180	1	2540		314	314	314		EW15_00143	EW20_00144	EW22_00094	EW27_00045																							GCA_000901915_1_00091		GCA_000907055_1_00076	GCA_000910895_1_00076
group_685		hypothetical protein	15	15	1	1	1182	1	2542		134	284	274		EW15_00144	EW20_00143	EW22_00093	EW27_00044	EW41_00065																						GCA_000901915_1_00092		GCA_000907055_1_00075	GCA_000910895_1_00075
group_686		hypothetical protein	15	15	1	1	1184	1	2544		251	251	251		EW15_00145	EW20_00142	EW22_00092	EW27_00043	EW41_00064																						GCA_000901915_1_00093		GCA_000907055_1_00074	GCA_000910895_1_00074
group_687		hypothetical protein	15	15	1	1	1186	1	2547		635	635	635		EW15_00146	EW20_00141	EW22_00091	EW27_00042	EW41_00063																						GCA_000901915_1_00094		GCA_000907055_1_00073	GCA_000910895_1_00073
group_688		hypothetical protein	15	15	1	1	1214	1	2556		329	329	329		EW15_00147	EW20_00140	EW22_00090	EW27_00041	EW41_00062																						GCA_000901915_1_00095		GCA_000907055_1_00072	GCA_000910895_1_00072
group_690		structural protein	15	15	1	1	1221	1	2563		632	749	702		EW15_00148	EW20_00139	EW22_00089	EW27_00040	EW41_00061																						GCA_000901915_1_00096		GCA_000907055_1_00071	GCA_000910895_1_00071
group_692		putative DNA repair protein	15	15	1	1	1224	1	2566		587	926	903		EW15_00149	EW20_00138	EW22_00088	EW27_00039	EW41_00060																						GCA_000901915_1_00097		GCA_000907055_1_00070	GCA_000910895_1_00070
group_694		hypothetical protein	15	15	1	1	1071	1	2426		482	482	482		EW15_00150	EW20_00137	EW22_00087	EW27_00038	EW41_00059																								GCA_000907055_1_00069	GCA_000910895_1_00069
group_695		integration host factor	15	15	1	1	1067	1	2419		302	311	303		EW15_00151	EW20_00136	EW22_00086	EW27_00037	EW41_00058																								GCA_000907055_1_00068	GCA_000910895_1_00068
group_696		hypothetical protein	15	15	1	1	1066	1	2418		602	602	602		EW15_00152	EW20_00135	EW22_00085	EW27_00036	EW41_00057																						GCA_000901915_1_00098		GCA_000907055_1_00067	GCA_000910895_1_00067
group_697		hypothetical protein	15	15	1	1	1064	1	2416		326	326	326		EW15_00153	EW20_00134	EW22_00084	EW27_00035	EW41_00056																						GCA_000901915_1_00099		GCA_000907055_1_00066	GCA_000910895_1_00066
group_698		primase	15	15	1	1	1054	1	2407		1076	1076	1076		EW15_00154	EW20_00133	EW22_00083	EW27_00034	EW41_00055																						GCA_000901915_1_00100		GCA_000907055_1_00065	GCA_000910895_1_00065
group_699		hypothetical protein	15	15	1	1	1053	1	2406		593	593	593		EW15_00155	EW20_00132	EW22_00082	EW27_00033	EW41_00054																						GCA_000901915_1_00101		GCA_000907055_1_00064	GCA_000910895_1_00064
group_700		hypothetical protein	15	15	1	1	1051	1	2404		266	266	266		EW15_00156	EW20_00131	EW22_00081	EW27_00032	EW41_00053																						GCA_000901915_1_00102		GCA_000907055_1_00063	GCA_000910895_1_00063
group_701		exonuclease	15	15	1	1	1047	1	2400		1031	1031	1031		EW15_00157	EW20_00130	EW22_00080	EW27_00031	EW41_00052																						GCA_000901915_1_00103		GCA_000907055_1_00062	GCA_000910895_1_00062
group_704		structural protein	15	15	1	1	1025	1	2377		851	851	851		EW15_00158	EW20_00129	EW22_00079	EW27_00030	EW41_00051																						GCA_000901915_1_00104		GCA_000907055_1_00061	GCA_000910895_1_00061
group_705		TmpC	15	15	1	1	1021	1	2373		824	830	825		EW15_00159	EW20_00128	EW22_00078	EW27_00029	EW41_00050																						GCA_000901915_1_00105		GCA_000907055_1_00060	GCA_000910895_1_00060
group_714	treN	TreN	15	15	1	1	584	1	80		158	158	158		EW15_00160	EW20_00127	EW22_00077	EW27_00028	EW41_00049																						GCA_000901915_1_00106		GCA_000907055_1_00059	GCA_000910895_1_00059
group_762		hypothetical protein	15	15	1	1	579	1	177		221	221	221		EW15_00161	EW20_00126	EW22_00076	EW27_00027	EW41_00048																						GCA_000901915_1_00107		GCA_000907055_1_00058	GCA_000910895_1_00058
group_1320		hypothetical protein	14	14	1	1	2188	1	2074		209	209	209		EW15_00162	EW20_00125	EW22_00075	EW27_00026	EW41_00047																						GCA_000901915_1_00108		GCA_000907055_1_00057	GCA_000910895_1_00057
group_1258		hypothetical protein	14	14	1	1	2132	1	913		221	221	221		EW15_00163	EW20_00124	EW22_00074	EW27_00025	EW41_00046																						GCA_000901915_1_00109		GCA_000907055_1_00056	GCA_000910895_1_00056
group_1286		homing endonuclease	14	14	1	1	1062	1	2414		482	482	482		EW15_00164	EW20_00123	EW22_00073	EW27_00024
group_1313		hypothetical protein	14	14	1	1	2533	1	1638		386	389	386		EW15_00165	EW20_00122	EW22_00072	EW27_00023	EW41_00044																						GCA_000901915_1_00111		GCA_000907055_1_00054	GCA_000910895_1_00054
group_1325		hypothetical protein	14	14	1	1	2804	1	2212		374	374	374		EW15_00166	EW20_00121	EW22_00071	EW27_00022																							GCA_000901915_1_00112
group_156		hypothetical protein	14	14	1	1	1171	1	2532	Hypothetical protein with no hits to refseq/uniprot/clusters/cdd/tigrfams/pfam overlapping another protein with hits	257	281	259		EW15_00167	EW20_00120	EW22_00070	EW27_00021	EW41_00043																						GCA_000901915_1_00113		GCA_000907055_1_00053	GCA_000910895_1_00053
group_158		hypothetical protein	14	14	1	1	1070	1	2421		656	2579	926		EW15_00168	EW20_00119	EW22_00069	EW27_00020	EW41_00042																						GCA_000901915_1_00114		GCA_000907055_1_00052	GCA_000910895_1_00052
group_221	uvrB	hypothetical protein	14	14	1	1	2815	1	2217		881	1748	1686		EW15_00169	EW20_00118	EW22_00068	EW27_00019	EW41_00041																						GCA_000901915_1_00115		GCA_000907055_1_00051	GCA_000910895_1_00051
group_234		hypothetical protein	14	14	1	1	2104	1	838		323	392	377		EW15_00170	EW20_00117	EW22_00067	EW27_00018	EW41_00040																						GCA_000901915_1_00116		GCA_000907055_1_00050	GCA_000910895_1_00050
group_237		hypothetical protein	14	14	1	1	1125	1	2839		281	281	281		EW15_00171	EW20_00116	EW22_00066	EW27_00017	EW41_00039																						GCA_000901915_1_00117		GCA_000907055_1_00049	GCA_000910895_1_00049
group_244		adenine-specific methyltransferase	14	14	1	1	1046	1	2399		149	689	650		EW15_00172	EW20_00115	EW22_00065	EW27_00016	EW41_00038																						GCA_000901915_1_00118		GCA_000907055_1_00048	GCA_000910895_1_00048
group_306		amidase	14	14	1	1	2135	1	915		569	758	704		EW15_00173	EW20_00114	EW22_00064	EW27_00015	EW41_00037																						GCA_000901915_1_00119		GCA_000907055_1_00047	GCA_000910895_1_00047
group_316		hypothetical protein	14	14	1	1	1173	1	2536		206	206	206		EW15_00174	EW20_00113	EW22_00063	EW27_00014	EW41_00036																						GCA_000901915_1_00120		GCA_000907055_1_00046	GCA_000910895_1_00046
group_322		hypothetical protein [Staphylococcus phage MCE-2014]	14	14	1	1	608	1	238		131	131	131		EW15_00175	EW20_00112	EW22_00062	EW27_00013	EW41_00035																						GCA_000901915_1_00121		GCA_000907055_1_00045	GCA_000910895_1_00045
group_37		hypothetical protein	14	14	1	1	2168	1	2339		542	860	749		EW15_00176	EW20_00111	EW22_00061	EW27_00012	EW41_00034																						GCA_000901915_1_00122		GCA_000907055_1_00044	GCA_000910895_1_00044
group_390	rnhA	ORF24 OS=Staphylococcus phage K GN=PhageK_062 PE=4 SV=1	14	14	1	1	2204	1	1511		425	425	425		EW15_00177	EW20_00110	EW22_00060	EW27_00011	EW41_00033																						GCA_000901915_1_00123		GCA_000907055_1_00043	GCA_000910895_1_00043
group_405		ORF103 OS=Staphylococcus phage K GN=PhageK_162 PE=4 SV=1	14	14	1	1	2889	1	2606		290	731	699		EW15_00178	EW20_00109	EW22_00059	EW27_00010	EW41_00032																						GCA_000901915_1_00124		GCA_000907055_1_00042	GCA_000910895_1_00042
group_422		nuclease	14	14	1	1	2111	1	841		176	362	348		EW15_00179	EW20_00108	EW22_00058	EW27_00009	EW41_00031																						GCA_000901915_1_00125		GCA_000907055_1_00041	GCA_000910895_1_00041
group_461		hypothetical protein	14	14	1	1	2908	1	597		233	233	233		EW15_00180	EW20_00107	EW22_00057	EW27_00008	EW41_00030																						GCA_000901915_1_00126		GCA_000907055_1_00040	GCA_000910895_1_00040
group_630		putative prohead protease [Staphylococcus phage Stau2]	14	14	1	1	2709	1	2101		764	764	764		EW15_00181	EW20_00106	EW22_00056	EW27_00007	EW41_00029																						GCA_000901915_1_00127		GCA_000907055_1_00039	GCA_000910895_1_00039
group_653		hypothetical protein	14	14	1	1	1007	1	2358		620	620	620		EW15_00182	EW20_00105	EW22_00055	EW27_00006	EW41_00028																						GCA_000901915_1_00128		GCA_000907055_1_00038	GCA_000910895_1_00038
group_659		hypothetical protein	14	14	1	1	2153	1	1483		197	239	230		EW15_00183	EW20_00104	EW22_00054	EW27_00005	EW41_00027																						GCA_000901915_1_00129		GCA_000907055_1_00037	GCA_000910895_1_00037
group_668		hypothetical protein	14	14	1	1	2103	1	836		560	560	560		EW15_00184	EW20_00103	EW22_00053	EW27_00004	EW41_00026																						GCA_000901915_1_00130		GCA_000907055_1_00036	GCA_000910895_1_00036
group_670		hypothetical protein	14	14	1	1	2079	1	2874		341	341	341		EW15_00185	EW20_00102	EW22_00052	EW27_00003	EW41_00025																						GCA_000901915_1_00131		GCA_000907055_1_00035	GCA_000910895_1_00035
group_672		hypothetical protein	14	14	1	1	1126	1	2837		278	308	305		EW15_00186	EW20_00101	EW22_00051	EW27_00002	EW41_00024																						GCA_000901915_1_00132		GCA_000907055_1_00034	GCA_000910895_1_00034
group_689		tail protein	14	14	1	1	1220	1	2562		512	512	512		EW15_00187	EW20_00100	EW22_00050	EW27_00001	EW41_00023																						GCA_000901915_1_00133		GCA_000907055_1_00033	GCA_000910895_1_00033
group_693		putative DNA repair protein	14	14	1	1	1075	1	2429		224	224	224										EW3_00114	EW36_00060		EW42_00011	EW5_00085	EW6_00120	EW7_00112	EW9_00112	EW71_00059	EW74_00013	EW18_00097	EW26_00208	EW29_00090	EW72_00187	GCA_000846645_1_00106		GCA_000859345_1_00018	GCA_000901675_1_00100		GCA_000903675_1_00025			GCA_000911475_1_00107	GCA_000913135_1_00099	GCA_000914175_1_00085	GCA_000917015_1_00082	GCA_000924855_1_00103
group_702		hypothetical protein	14	14	1	1	1034	1	2389		113	356	338										EW3_00115	EW36_00059		EW42_00012	EW5_00084	EW6_00121	EW7_00113	EW9_00113	EW71_00060	EW74_00012	EW18_00096	EW26_00209	EW29_00089	EW72_00188	GCA_000846645_1_00105		GCA_000859345_1_00017	GCA_000901675_1_00099		GCA_000903675_1_00026			GCA_000911475_1_00106	GCA_000913135_1_00098	GCA_000914175_1_00084	GCA_000917015_1_00081	GCA_000924855_1_00102
group_703		structural protein	14	14	1	1	1033	1	2385		1913	1913	1913										EW3_00073				EW5_00126	EW6_00079	EW7_00071	EW9_00071	EW71_00022	EW74_00050	EW18_00136	EW26_00169	EW29_00129	EW72_00148	GCA_000846645_1_00143		GCA_000859345_1_00055	GCA_000901675_1_00138		GCA_000903675_1_00210			GCA_000911475_1_00147	GCA_000913135_1_00139	GCA_000914175_1_00123	GCA_000917015_1_00123	GCA_000924855_1_00141
group_816		hypothetical protein	14	14	1	1	771	1	346		326	326	326										EW3_00072				EW5_00127	EW6_00078	EW7_00070	EW9_00070	EW71_00021	EW74_00051	EW18_00137	EW26_00168	EW29_00130	EW72_00147	GCA_000846645_1_00144		GCA_000859345_1_00056	GCA_000901675_1_00139		GCA_000903675_1_00209			GCA_000911475_1_00148	GCA_000913135_1_00140	GCA_000914175_1_00124	GCA_000917015_1_00124	GCA_000924855_1_00142
group_844		hypothetical protein	14	14	1	1	2140	1	921		188	275	242																		EW71_00031	EW74_00041	EW18_00127	EW26_00178	EW29_00120	EW72_00157	GCA_000846645_1_00134		GCA_000859345_1_00046	GCA_000901675_1_00129		GCA_000903675_1_00219			GCA_000911475_1_00138	GCA_000913135_1_00130	GCA_000914175_1_00113	GCA_000917015_1_00114	GCA_000924855_1_00132
group_98		pentapeptide repeat-containing protein	14	14	1	1	1172	1	2534		719	719	719																		EW71_00027	EW74_00045	EW18_00131	EW26_00174	EW29_00124	EW72_00153	GCA_000846645_1_00138		GCA_000859345_1_00050	GCA_000901675_1_00133		GCA_000903675_1_00215			GCA_000911475_1_00142	GCA_000913135_1_00134	GCA_000914175_1_00118	GCA_000917015_1_00118	GCA_000924855_1_00136
group_845		hypothetical protein	13	13	1	1	2542	1	2004		164	164	164																		EW71_00216	EW74_00076	EW18_00160	EW26_00145	EW29_00153	EW72_00124	GCA_000846645_1_00169		GCA_000859345_1_00081	GCA_000901675_1_00160		GCA_000903675_1_00186			GCA_000911475_1_00169	GCA_000913135_1_00161	GCA_000914175_1_00150	GCA_000917015_1_00146	GCA_000924855_1_00165
group_1326		hypothetical protein	13	13	1	1	1309	1	2230		419	419	419																		EW71_00028	EW74_00044	EW18_00130	EW26_00175	EW29_00123	EW72_00154	GCA_000846645_1_00137		GCA_000859345_1_00049	GCA_000901675_1_00132		GCA_000903675_1_00216			GCA_000911475_1_00141	GCA_000913135_1_00133	GCA_000914175_1_00117	GCA_000917015_1_00117	GCA_000924855_1_00135
group_100		ribonucleotide reductase alpha subunit	13	13	1	1	906	1	2415		452	926	491																		EW71_00213	EW74_00079	EW18_00163	EW26_00142	EW29_00156	EW72_00121	GCA_000846645_1_00172		GCA_000859345_1_00084	GCA_000901675_1_00163		GCA_000903675_1_00183			GCA_000911475_1_00172	GCA_000913135_1_00164	GCA_000914175_1_00153	GCA_000917015_1_00149	GCA_000924855_1_00168
group_1296		putative receptor binding protein	13	13	1	1	1035	1	2390		1364	1364	1364																		EW71_00078	EW74_00214	EW18_00079	EW26_00002	EW29_00072	EW72_00205	GCA_000846645_1_00087		GCA_000859345_1_00210	GCA_000901675_1_00083		GCA_000903675_1_00044			GCA_000911475_1_00088	GCA_000913135_1_00080	GCA_000914175_1_00067	GCA_000917015_1_00064	GCA_000924855_1_00083
group_1476		hypothetical protein	13	13	1	1	1997	1	810		260	263	262											EW36_00012		EW42_00059					EW71_00112	EW74_00180	EW18_00048	EW26_00033	EW29_00041	EW72_00012	GCA_000846645_1_00053		GCA_000859345_1_00176	GCA_000901675_1_00051		GCA_000903675_1_00076			GCA_000911475_1_00055	GCA_000913135_1_00048	GCA_000914175_1_00033	GCA_000917015_1_00033	GCA_000924855_1_00051
group_150		homing endonuclease	13	13	1	1	1157	1	2528		437	1034	816																		EW71_00214	EW74_00078	EW18_00162	EW26_00143	EW29_00155	EW72_00122	GCA_000846645_1_00171		GCA_000859345_1_00083	GCA_000901675_1_00162		GCA_000903675_1_00184			GCA_000911475_1_00171	GCA_000913135_1_00163	GCA_000914175_1_00152	GCA_000917015_1_00148	GCA_000924855_1_00167
group_1505		hypothetical protein	13	13	1	1	817	1	2919		287	287	287																		EW71_00003	EW74_00069	EW18_00153	EW26_00152	EW29_00146	EW72_00131	GCA_000846645_1_00162		GCA_000859345_1_00074	GCA_000901675_1_00153		GCA_000903675_1_00193			GCA_000911475_1_00162	GCA_000913135_1_00154	GCA_000914175_1_00142	GCA_000917015_1_00139	GCA_000924855_1_00158
group_159		hypothetical protein	13	13	1	1	1068	1	2420		1118	3749	2887								EW13_00121			EW36_00158		EW42_00118					EW71_00175	EW74_00117	EW18_00205	EW26_00100	EW29_00198	EW72_00079	GCA_000846645_1_00210		GCA_000859345_1_00115	GCA_000901675_1_00204		GCA_000903675_1_00142				GCA_000913135_1_00200	GCA_000914175_1_00163	GCA_000917015_1_00186	GCA_000924855_1_00196
group_160		DNA methylase	13	13	1	1	1043	1	2396		158	719	449																		EW71_00065	EW74_00007	EW18_00091	EW26_00214	EW29_00084	EW72_00193	GCA_000846645_1_00100		GCA_000859345_1_00012	GCA_000901675_1_00094		GCA_000903675_1_00031			GCA_000911475_1_00101	GCA_000913135_1_00093	GCA_000914175_1_00079		GCA_000924855_1_00097
group_1719		hypothetical protein	13	13	1	1	2917	1	2627		176	176	176																		EW71_00097	EW74_00195	EW18_00063	EW26_00018	EW29_00056	EW72_00221	GCA_000846645_1_00068		GCA_000859345_1_00191	GCA_000901675_1_00067		GCA_000903675_1_00061			GCA_000911475_1_00071	GCA_000913135_1_00063	GCA_000914175_1_00048	GCA_000917015_1_00048	GCA_000924855_1_00066
group_1728		hypothetical protein	13	13	1	1	858	1	2691		290	290	290								EW13_00106		EW3_00028	EW36_00143		EW42_00133	EW5_00171	EW6_00034	EW7_00026	EW9_00026	EW71_00197	EW74_00095	EW18_00181	EW26_00124	EW29_00174	EW72_00103	GCA_000846645_1_00188		GCA_000859345_1_00099	GCA_000901675_1_00181		GCA_000903675_1_00165				GCA_000913135_1_00182		GCA_000917015_1_00167	GCA_000924855_1_00186
group_1729		hypothetical protein	13	13	1	1	857	1	2692		293	293	293																		EW71_00218	EW74_00074	EW18_00158	EW26_00147	EW29_00151	EW72_00126	GCA_000846645_1_00167		GCA_000859345_1_00079	GCA_000901675_1_00158		GCA_000903675_1_00188			GCA_000911475_1_00167	GCA_000913135_1_00159	GCA_000914175_1_00148	GCA_000917015_1_00144	GCA_000924855_1_00163
group_229		putative portal protein	13	13	1	1	994	1	2349		701	704	702																		EW71_00098	EW74_00194	EW18_00062	EW26_00019	EW29_00055		GCA_000846645_1_00067		GCA_000859345_1_00190	GCA_000901675_1_00066		GCA_000903675_1_00062			GCA_000911475_1_00070	GCA_000913135_1_00062	GCA_000914175_1_00047	GCA_000917015_1_00047	GCA_000924855_1_00065
group_24		hypothetical protein	13	13	1	1	1325	1	657		1205	3581	2763																		EW71_00096	EW74_00196	EW18_00064	EW26_00017	EW29_00057	EW72_00220	GCA_000846645_1_00069		GCA_000859345_1_00192	GCA_000901675_1_00068		GCA_000903675_1_00060			GCA_000911475_1_00072	GCA_000913135_1_00064	GCA_000914175_1_00049	GCA_000917015_1_00049	GCA_000924855_1_00067
group_278		hypothetical protein	13	13	1	1	527	1	138		137	137	137																		EW71_00208	EW74_00084	EW18_00168	EW26_00137	EW29_00161	EW72_00116	GCA_000846645_1_00177		GCA_000859345_1_00089	GCA_000901675_1_00168		GCA_000903675_1_00178			GCA_000911475_1_00177	GCA_000913135_1_00169		GCA_000917015_1_00154	GCA_000924855_1_00173
group_294		hypothetical protein [Staphylococcus phage S25-4]	13	13	1	1	2450	1	1787		245	245	245																		EW71_00215	EW74_00077	EW18_00161	EW26_00144	EW29_00154	EW72_00123	GCA_000846645_1_00170		GCA_000859345_1_00082	GCA_000901675_1_00161		GCA_000903675_1_00185			GCA_000911475_1_00170	GCA_000913135_1_00162	GCA_000914175_1_00151	GCA_000917015_1_00147	GCA_000924855_1_00166
group_403		hypothetical protein [Staphylococcus phage MCE-2014]	13	13	1	1	2876	1	2591		230	767	725																		EW71_00211	EW74_00081	EW18_00165	EW26_00140	EW29_00158	EW72_00119	GCA_000846645_1_00174		GCA_000859345_1_00086	GCA_000901675_1_00165		GCA_000903675_1_00181			GCA_000911475_1_00174	GCA_000913135_1_00166	GCA_000914175_1_00155	GCA_000917015_1_00151	GCA_000924855_1_00170
group_411		hypothetical protein	13	13	1	1	1014	1	2363		137	137	137																		EW71_00079	EW74_00213	EW18_00078	EW26_00003	EW29_00071	EW72_00206	GCA_000846645_1_00086		GCA_000859345_1_00209	GCA_000901675_1_00082		GCA_000903675_1_00045			GCA_000911475_1_00087	GCA_000913135_1_00079	GCA_000914175_1_00066	GCA_000917015_1_00063	GCA_000924855_1_00082
group_419		hypothetical protein	13	13	1	1	1996	1	809	Hypothetical protein with no hits to refseq/uniprot/clusters/cdd/tigrfams/pfam overlapping another protein with hits	116	650	568																		EW71_00210	EW74_00082	EW18_00166	EW26_00139	EW29_00159	EW72_00118	GCA_000846645_1_00175		GCA_000859345_1_00087	GCA_000901675_1_00166		GCA_000903675_1_00180			GCA_000911475_1_00175	GCA_000913135_1_00167	GCA_000914175_1_00156	GCA_000917015_1_00152	GCA_000924855_1_00171
group_736		hypothetical protein	13	13	1	1	2821	1	2237		377	398	380																		EW71_00013	EW74_00059	EW18_00143	EW26_00162	EW29_00136	EW72_00141	GCA_000846645_1_00152		GCA_000859345_1_00064	GCA_000901675_1_00143		GCA_000903675_1_00203			GCA_000911475_1_00152	GCA_000913135_1_00144	GCA_000914175_1_00132	GCA_000917015_1_00128	GCA_000924855_1_00148
group_832		hypothetical protein	13	13	1	1	2735	1	782		158	158	158																		EW71_00198	EW74_00094	EW18_00180	EW26_00125	EW29_00173	EW72_00104	GCA_000846645_1_00187		GCA_000859345_1_00098	GCA_000901675_1_00180		GCA_000903675_1_00166				GCA_000913135_1_00181		GCA_000917015_1_00166	GCA_000924855_1_00185
group_839		hypothetical protein	13	13	1	1	861	1	2688		224	224	224																		EW71_00123	EW74_00169	EW18_00038	EW26_00043	EW29_00031	EW72_00022	GCA_000846645_1_00042		GCA_000859345_1_00166	GCA_000901675_1_00041		GCA_000903675_1_00086			GCA_000911475_1_00045	GCA_000913135_1_00038	GCA_000914175_1_00023	GCA_000917015_1_00023	GCA_000924855_1_00041
group_96		hypothetical protein	13	13	1	1	2086	1	2878		260	572	527																		EW71_00005	EW74_00067	EW18_00151	EW26_00154	EW29_00144	EW72_00133	GCA_000846645_1_00160		GCA_000859345_1_00072	GCA_000901675_1_00151		GCA_000903675_1_00195			GCA_000911475_1_00160	GCA_000913135_1_00152	GCA_000914175_1_00140	GCA_000917015_1_00137	GCA_000924855_1_00156
group_99		ribonucleoside-diphosphate reductase alpha subunit	13	13	1	1	1063	1	2279		422	926	499																		EW71_00048	EW74_00024	EW18_00109	EW26_00196	EW29_00102	EW72_00175	GCA_000846645_1_00117		GCA_000859345_1_00029	GCA_000901675_1_00112		GCA_000903675_1_00013			GCA_000911475_1_00121	GCA_000913135_1_00113	GCA_000914175_1_00096	GCA_000917015_1_00097	GCA_000924855_1_00115
group_361		hypothetical protein	12	12	1	1	2547	1	1596		326	341	333																		EW71_00129	EW74_00163	EW18_00032	EW26_00049	EW29_00025	EW72_00028	GCA_000846645_1_00036		GCA_000859345_1_00160	GCA_000901675_1_00035		GCA_000903675_1_00092			GCA_000911475_1_00039	GCA_000913135_1_00032	GCA_000914175_1_00017	GCA_000917015_1_00017	GCA_000924855_1_00035
group_299		nucleoside 2-deoxyribosyltransferase	12	12	1	1	2572	1	1581		623	785	636																		EW71_00102	EW74_00190	EW18_00058	EW26_00023	EW29_00051	EW72_00002	GCA_000846645_1_00063		GCA_000859345_1_00186	GCA_000901675_1_00062		GCA_000903675_1_00066			GCA_000911475_1_00066	GCA_000913135_1_00058	GCA_000914175_1_00043	GCA_000917015_1_00043	GCA_000924855_1_00061
group_315		hypothetical protein	12	12	1	1	1142	1	2829		239	239	239																		EW71_00100	EW74_00192	EW18_00060	EW26_00021	EW29_00053	EW72_00224	GCA_000846645_1_00065		GCA_000859345_1_00188	GCA_000901675_1_00064		GCA_000903675_1_00064			GCA_000911475_1_00068	GCA_000913135_1_00060	GCA_000914175_1_00045	GCA_000917015_1_00045	GCA_000924855_1_00063
group_636		putative Rep protein [Staphylococcus phage P108]	12	12	1	1	2810	1	2216		1613	1613	1613																		EW71_00067	EW74_00005	EW18_00089	EW26_00216	EW29_00082	EW72_00195	GCA_000846645_1_00098		GCA_000859345_1_00010	GCA_000901675_1_00092		GCA_000903675_1_00033			GCA_000911475_1_00099	GCA_000913135_1_00091	GCA_000914175_1_00077	GCA_000917015_1_00074	GCA_000924855_1_00095
group_1842		hypothetical protein	12	12	1	1	2185	1	1488		971	971	971																		EW71_00128	EW74_00164	EW18_00033	EW26_00048	EW29_00026	EW72_00027	GCA_000846645_1_00037		GCA_000859345_1_00161	GCA_000901675_1_00036		GCA_000903675_1_00091			GCA_000911475_1_00040	GCA_000913135_1_00033	GCA_000914175_1_00018	GCA_000917015_1_00018	GCA_000924855_1_00036
group_1109		hypothetical protein [Staphylococcus phage S25-3]	12	12	1	1	248	1	2755		305	305	305																		EW71_00111	EW74_00181	EW18_00049	EW26_00032	EW29_00042	EW72_00011	GCA_000846645_1_00054		GCA_000859345_1_00177	GCA_000901675_1_00052		GCA_000903675_1_00075			GCA_000911475_1_00056	GCA_000913135_1_00049	GCA_000914175_1_00034	GCA_000917015_1_00034	GCA_000924855_1_00052
group_126		hypothetical protein	12	12	1	1	586	1	78		323	323	323																		EW71_00099	EW74_00193	EW18_00061	EW26_00020	EW29_00054	EW72_00223	GCA_000846645_1_00066		GCA_000859345_1_00189	GCA_000901675_1_00065		GCA_000903675_1_00063			GCA_000911475_1_00069	GCA_000913135_1_00061	GCA_000914175_1_00046	GCA_000917015_1_00046	GCA_000924855_1_00064
group_1271		hypothetical protein	12	12	1	1	1124	1	2840		407	407	407																		EW71_00092	EW74_00200	EW18_00067	EW26_00014	EW29_00060	EW72_00217	GCA_000846645_1_00073		GCA_000859345_1_00196	GCA_000901675_1_00071		GCA_000903675_1_00056			GCA_000911475_1_00076	GCA_000913135_1_00068	GCA_000914175_1_00053	GCA_000917015_1_00052	GCA_000924855_1_00070
group_1280		hypothetical protein	12	12	1	1	1187	1	2548		437	437	437																		EW71_00219	EW74_00073	EW18_00157	EW26_00148	EW29_00150	EW72_00127	GCA_000846645_1_00166		GCA_000859345_1_00078	GCA_000901675_1_00157		GCA_000903675_1_00189			GCA_000911475_1_00166	GCA_000913135_1_00158	GCA_000914175_1_00147	GCA_000917015_1_00143	GCA_000924855_1_00162
group_1289		hypothetical protein	12	12	1	1	1057	1	2410		437	437	437																		EW71_00140	EW74_00152	EW18_00022	EW26_00059	EW29_00015	EW72_00038	GCA_000846645_1_00025		GCA_000859345_1_00149	GCA_000901675_1_00023		GCA_000903675_1_00103			GCA_000911475_1_00030	GCA_000913135_1_00023	GCA_000914175_1_00006	GCA_000917015_1_00007	GCA_000924855_1_00025
group_140		hypothetical protein	12	13	1.09	1	2174	1	2332		161	1310	364																		EW71_00127	EW74_00165	EW18_00034	EW26_00047	EW29_00027	EW72_00026	GCA_000846645_1_00038		GCA_000859345_1_00162	GCA_000901675_1_00037		GCA_000903675_1_00090			GCA_000911475_1_00041	GCA_000913135_1_00034	GCA_000914175_1_00019	GCA_000917015_1_00019	GCA_000924855_1_00037
group_154		hypothetical protein	12	12	1	1	1170	1	2503		575	896	869																		EW71_00120	EW74_00172	EW18_00041	EW26_00040	EW29_00034	EW72_00019	GCA_000846645_1_00045		GCA_000859345_1_00169	GCA_000901675_1_00044		GCA_000903675_1_00083			GCA_000911475_1_00048	GCA_000913135_1_00041	GCA_000914175_1_00026	GCA_000917015_1_00026	GCA_000924855_1_00044
group_1718		hypothetical protein	12	12	1	1	2902	1	2623		233	233	233																		EW71_00011	EW74_00061	EW18_00145	EW26_00160	EW29_00138	EW72_00139	GCA_000846645_1_00154		GCA_000859345_1_00066	GCA_000901675_1_00145		GCA_000903675_1_00201			GCA_000911475_1_00154	GCA_000913135_1_00146	GCA_000914175_1_00134	GCA_000917015_1_00130	GCA_000924855_1_00150
group_199		hypothetical protein	12	12	1	1	354	1	12		284	284	284																		EW71_00199	EW74_00093	EW18_00179	EW26_00126	EW29_00172	EW72_00105	GCA_000846645_1_00186		GCA_000859345_1_00097	GCA_000901675_1_00179		GCA_000903675_1_00167				GCA_000913135_1_00180		GCA_000917015_1_00165
group_204		putative ribose-phosphate pyrophosphokinase	12	12	1	1	856	1	2694		908	908	908																		EW71_00006	EW74_00066	EW18_00150	EW26_00155	EW29_00143	EW72_00134	GCA_000846645_1_00159		GCA_000859345_1_00071	GCA_000901675_1_00150		GCA_000903675_1_00196			GCA_000911475_1_00159	GCA_000913135_1_00151	GCA_000914175_1_00139	GCA_000917015_1_00136	GCA_000924855_1_00155
group_227		hypothetical protein	12	12	1	1	2165	1	2345		881	1685	957																		EW71_00080	EW74_00212	EW18_00077	EW26_00004	EW29_00070	EW72_00207	GCA_000846645_1_00085		GCA_000859345_1_00208	GCA_000901675_1_00081		GCA_000903675_1_00046			GCA_000911475_1_00086	GCA_000913135_1_00078	GCA_000914175_1_00065	GCA_000917015_1_00062	GCA_000924855_1_00081
group_239		hypothetical protein	12	12	1	1	1136	1	2834		209	209	209																		EW71_00179	EW74_00113	EW18_00201	EW26_00104	EW29_00194	EW72_00083	GCA_000846645_1_00206		GCA_000859345_1_00111	GCA_000901675_1_00200		GCA_000903675_1_00146				GCA_000913135_1_00196	GCA_000914175_1_00159	GCA_000917015_1_00182	GCA_000924855_1_00192
group_303		putative DNA repair exonuclease [Staphylococcus phage P108]	12	12	1	1	885	1	2579		515	1250	1066																		EW71_00071	EW74_00001	EW18_00085	EW26_00220	EW29_00078	EW72_00199	GCA_000846645_1_00094		GCA_000859345_1_00006			GCA_000903675_1_00037			GCA_000911475_1_00095	GCA_000913135_1_00087	GCA_000914175_1_00073	GCA_000917015_1_00070	GCA_000924855_1_00091
group_305		hypothetical protein	12	12	1	1	2160	1	2333		800	800	800																		EW71_00200	EW74_00092	EW18_00178	EW26_00127	EW29_00171	EW72_00106	GCA_000846645_1_00185		GCA_000859345_1_00096	GCA_000901675_1_00178		GCA_000903675_1_00168				GCA_000913135_1_00179		GCA_000917015_1_00164	GCA_000924855_1_00183
group_313		hypothetical protein	12	12	1	1	1139	1	2831		338	338	338																		EW71_00072		EW18_00084	EW26_00221	EW29_00077	EW72_00200	GCA_000846645_1_00093		GCA_000859345_1_00005	GCA_000901675_1_00088		GCA_000903675_1_00038			GCA_000911475_1_00094	GCA_000913135_1_00086	GCA_000914175_1_00072	GCA_000917015_1_00069	GCA_000924855_1_00090
group_314		hypothetical protein	12	12	1	1	1140	1	2830		107	200	191																		EW71_00068		EW18_00088	EW26_00217	EW29_00081	EW72_00196	GCA_000846645_1_00097		GCA_000859345_1_00009	GCA_000901675_1_00091		GCA_000903675_1_00034			GCA_000911475_1_00098	GCA_000913135_1_00090	GCA_000914175_1_00076	GCA_000917015_1_00073	GCA_000924855_1_00094
group_323		hypothetical protein	12	12	1	1	516	1	159		173	173	173																		EW71_00201	EW74_00091	EW18_00177	EW26_00128	EW29_00170	EW72_00107	GCA_000846645_1_00184		GCA_000859345_1_00095	GCA_000901675_1_00177		GCA_000903675_1_00169				GCA_000913135_1_00178		GCA_000917015_1_00163	GCA_000924855_1_00182
group_35		terminase large subunit [Staphylococcus phage phiIPLA-C1C]	12	12	1	1	1432	1	793		773	1817	1498																		EW71_00001	EW74_00071	EW18_00155	EW26_00150	EW29_00148	EW72_00129	GCA_000846645_1_00164		GCA_000859345_1_00076	GCA_000901675_1_00155		GCA_000903675_1_00191			GCA_000911475_1_00164	GCA_000913135_1_00156		GCA_000917015_1_00141	GCA_000924855_1_00160
group_38		hypothetical protein	12	12	1	1	2463	1	1989		89	560	449																		EW71_00035	EW74_00037	EW18_00122	EW26_00183	EW29_00115	EW72_00162	GCA_000846645_1_00130		GCA_000859345_1_00042	GCA_000901675_1_00125							GCA_000914175_1_00109
group_425		intron-encoded nuclease	12	12	1	1	1151	1	2525		401	443	412																		EW71_00206	EW74_00086	EW18_00172	EW26_00133	EW29_00165	EW72_00112	GCA_000846645_1_00179			GCA_000901675_1_00172		GCA_000903675_1_00174			GCA_000911475_1_00181	GCA_000913135_1_00173		GCA_000917015_1_00158	GCA_000924855_1_00177
group_432		hypothetical protein	12	12	1	1	1072	1	2427		1160	1175	1166																		EW71_00075	EW74_00217	EW18_00082		EW29_00075	EW72_00202	GCA_000846645_1_00090			GCA_000901675_1_00086		GCA_000903675_1_00041			GCA_000911475_1_00091	GCA_000913135_1_00083	GCA_000914175_1_00070	GCA_000917015_1_00067	GCA_000924855_1_00088
group_473		hypothetical protein	12	12	1	1	2456	1	1809		242	254	250																		EW71_00054	EW74_00018					GCA_000846645_1_00111		GCA_000859345_1_00023	GCA_000901675_1_00106		GCA_000903675_1_00019			GCA_000911475_1_00113	GCA_000913135_1_00105	GCA_000914175_1_00090		GCA_000924855_1_00109
group_474		structural protein	12	12	1	1	1188	1	2549		458	461	458																		EW71_00121	EW74_00171					GCA_000846645_1_00044		GCA_000859345_1_00168	GCA_000901675_1_00043					GCA_000911475_1_00047	GCA_000913135_1_00040	GCA_000914175_1_00025	GCA_000917015_1_00025
group_504		terminal repeat-encoded protein	12	12	1	1	487	1	98		266	275	269										EW3_00069				EW5_00130	EW6_00075	EW7_00067	EW9_00067	EW71_00018	EW74_00054	EW18_00140	EW26_00165	EW29_00133	EW72_00144	GCA_000846645_1_00147		GCA_000859345_1_00059			GCA_000903675_1_00206					GCA_000914175_1_00127	GCA_000917015_1_00127	GCA_000924855_1_00145
group_509		putative peptidoglycan-binding protein	12	12	1	1	2210	1	1522		173	173	173																		EW71_00110	EW74_00182	EW18_00050	EW26_00031	EW29_00043	EW72_00010	GCA_000846645_1_00055		GCA_000859345_1_00178			GCA_000903675_1_00074			GCA_000911475_1_00057	GCA_000913135_1_00050	GCA_000914175_1_00035	GCA_000917015_1_00035	GCA_000924855_1_00053
group_510		hypothetical protein	12	12	1	1	2919	1	2628		296	296	296																		EW71_00209	EW74_00083	EW18_00167	EW26_00138	EW29_00160	EW72_00117	GCA_000846645_1_00176		GCA_000859345_1_00088			GCA_000903675_1_00179			GCA_000911475_1_00176	GCA_000913135_1_00168	GCA_000914175_1_00157	GCA_000917015_1_00153	GCA_000924855_1_00172
group_53		hypothetical protein	12	12	1	1	2493	1	1803		236	485	298																		EW71_00203	EW74_00089	EW18_00175	EW26_00130	EW29_00168	EW72_00109	GCA_000846645_1_00182		GCA_000859345_1_00093			GCA_000903675_1_00171			GCA_000911475_1_00184	GCA_000913135_1_00176		GCA_000917015_1_00161	GCA_000924855_1_00180
group_602		membrane protein [Staphylococcus phage phiIPLA-RODI]	12	12	1	1	2975	1	2676		182	182	182																		EW71_00037	EW74_00035	EW18_00120	EW26_00185	EW29_00113	EW72_00164	GCA_000846645_1_00128		GCA_000859345_1_00040	GCA_000901675_1_00123		GCA_000903675_1_00002			GCA_000911475_1_00132	GCA_000913135_1_00124	GCA_000914175_1_00107		GCA_000924855_1_00126
group_658		hypothetical protein	12	12	1	1	2179	1	1481		101	932	239																		EW71_00212	EW74_00080	EW18_00164	EW26_00141	EW29_00157	EW72_00120	GCA_000846645_1_00173		GCA_000859345_1_00085			GCA_000903675_1_00182			GCA_000911475_1_00173	GCA_000913135_1_00165	GCA_000914175_1_00154	GCA_000917015_1_00150
group_627		putative protein OS=Staphylococcus phage K GN=PhageK_081 PE=4 SV=1	11	11	1	1	1436	1	1485		278	278	278																		EW71_00016	EW74_00056					GCA_000846645_1_00149		GCA_000859345_1_00061	GCA_000901675_1_00142		GCA_000903675_1_00204			GCA_000911475_1_00151	GCA_000913135_1_00143	GCA_000914175_1_00129
group_310		hypothetical protein	11	11	1	1	1087	1	2827		338	338	338																		EW71_00194	EW74_00098	EW18_00184	EW26_00121	EW29_00177	EW72_00100	GCA_000846645_1_00191		GCA_000859345_1_00102	GCA_000901675_1_00184		GCA_000903675_1_00162
group_284		nucleoside 2-deoxyribosyltransferase	11	11	1	1	2212	1	1523		332	626	599																		EW71_00137	EW74_00155	EW18_00025	EW26_00056	EW29_00018	EW72_00035	GCA_000846645_1_00028		GCA_000859345_1_00152	GCA_000901675_1_00028		GCA_000903675_1_00099			GCA_000911475_1_00033	GCA_000913135_1_00026	GCA_000914175_1_00009	GCA_000917015_1_00010	GCA_000924855_1_00028
group_631		hypothetical protein [Staphylococcus phage MCE-2014]	11	11	1	1	1407	1	2105		230	293	281																		EW71_00029	EW74_00043					GCA_000846645_1_00136		GCA_000859345_1_00048	GCA_000901675_1_00131		GCA_000903675_1_00217			GCA_000911475_1_00140	GCA_000913135_1_00132		GCA_000917015_1_00116	GCA_000924855_1_00134
group_471		hypothetical protein	11	11	1	1	654	1	268		239	239	239																		EW71_00114	EW74_00178	EW18_00046	EW26_00035	EW29_00039	EW72_00014	GCA_000846645_1_00051		GCA_000859345_1_00174			GCA_000903675_1_00078				GCA_000913135_1_00046		GCA_000917015_1_00031
group_1182		hypothetical protein [Staphylococcus phage P108]	11	11	1	1	2875	1	606		536	536	536																		EW71_00192	EW74_00100	EW18_00186	EW26_00119	EW29_00179	EW72_00098	GCA_000846645_1_00193		GCA_000859345_1_00104	GCA_000901675_1_00186		GCA_000903675_1_00160
group_638		hypothetical protein [Staphylococcus phage S25-3]	11	11	1	1	1294	1	632		1919	1919	1919																		EW71_00082	EW74_00210					GCA_000846645_1_00083		GCA_000859345_1_00206			GCA_000903675_1_00048			GCA_000911475_1_00084	GCA_000913135_1_00076	GCA_000914175_1_00063	GCA_000917015_1_00060	GCA_000924855_1_00079
group_639	dnaG	ORF76 OS=Staphylococcus phage K GN=PhageK_130 PE=4 SV=1	11	11	1	1	2831	1	628		1064	1064	1064																		EW71_00204	EW74_00088	EW18_00174	EW26_00131	EW29_00167	EW72_00110	GCA_000846645_1_00181		GCA_000859345_1_00092			GCA_000903675_1_00172			GCA_000911475_1_00183	GCA_000913135_1_00175		GCA_000917015_1_00160
group_512		membrane protein	11	11	1	1	862	1	2687		410	410	410																		EW71_00105	EW74_00187					GCA_000846645_1_00060		GCA_000859345_1_00183			GCA_000903675_1_00069				GCA_000913135_1_00055	GCA_000914175_1_00040	GCA_000917015_1_00040	GCA_000924855_1_00058
group_644		hypothetical protein [Staphylococcus phage phiIPLA-RODI]	11	11	1	1	2888	1	2604		458	458	458																		EW71_00177	EW74_00115	EW18_00203	EW26_00102	EW29_00196	EW72_00081	GCA_000846645_1_00208		GCA_000859345_1_00113			GCA_000903675_1_00144				GCA_000913135_1_00198	GCA_000914175_1_00161	GCA_000917015_1_00184
group_1248		prohead protease	11	11	1	1	995	1	2350		773	773	773																		EW71_00032	EW74_00040					GCA_000846645_1_00133		GCA_000859345_1_00045	GCA_000901675_1_00128		GCA_000903675_1_00220			GCA_000911475_1_00137	GCA_000913135_1_00129	GCA_000914175_1_00112	GCA_000917015_1_00113
group_646		putative protein OS=Staphylococcus phage K GN=PhageK_167 PE=4 SV=1	11	11	1	1	2884	1	2599		242	242	242																		EW71_00138	EW74_00154					GCA_000846645_1_00027		GCA_000859345_1_00151			GCA_000903675_1_00100				GCA_000913135_1_00025	GCA_000914175_1_00008	GCA_000917015_1_00009
group_629		hypothetical protein [Staphylococcus phage S25-3]	11	11	1	1	2706	1	2092		296	362	308																		EW71_00176	EW74_00116	EW18_00204	EW26_00101	EW29_00197	EW72_00080	GCA_000846645_1_00209		GCA_000859345_1_00114			GCA_000903675_1_00143				GCA_000913135_1_00199	GCA_000914175_1_00162	GCA_000917015_1_00185
group_656		transposase, IS605 OrfB family	11	11	1	1	991	1	2346		1247	1253	1250																		EW71_00051	EW74_00021					GCA_000846645_1_00114		GCA_000859345_1_00026			GCA_000903675_1_00016			GCA_000911475_1_00116	GCA_000913135_1_00108	GCA_000914175_1_00093	GCA_000917015_1_00092
group_680		hypothetical protein	11	11	1	1	1168	1	2509		392	395	393																		EW71_00136	EW74_00156					GCA_000846645_1_00029		GCA_000859345_1_00153			GCA_000903675_1_00098				GCA_000913135_1_00027	GCA_000914175_1_00010	GCA_000917015_1_00011
group_727		hypothetical protein	11	11	1	1	2519	1	1991		548	548	548																		EW71_00141	EW74_00151					GCA_000846645_1_00024		GCA_000859345_1_00148			GCA_000903675_1_00104				GCA_000913135_1_00022	GCA_000914175_1_00005	GCA_000917015_1_00006
group_501		hypothetical protein	11	11	1	1	486	1	97		173	173	173																		EW71_00139	EW74_00153					GCA_000846645_1_00026		GCA_000859345_1_00150			GCA_000903675_1_00101				GCA_000913135_1_00024	GCA_000914175_1_00007	GCA_000917015_1_00008
group_76		hypothetical protein	11	11	1	1	1434	1	794		518	821	775																		EW71_00126	EW74_00166					GCA_000846645_1_00039		GCA_000859345_1_00163	GCA_000901675_1_00038		GCA_000903675_1_00089				GCA_000913135_1_00035	GCA_000914175_1_00020	GCA_000917015_1_00020
group_293		putative ribulose-1,5-bisphosphate carboxylase/oxygenase small subunit	11	11	1	1	2939	1	2655		299	644	612																		EW71_00118	EW74_00174					GCA_000846645_1_00047		GCA_000859345_1_00171			GCA_000903675_1_00081				GCA_000913135_1_00043	GCA_000914175_1_00028	GCA_000917015_1_00028
group_822		hypothetical protein	11	11	1	1	524	1	162		236	236	236																		EW71_00104	EW74_00188					GCA_000846645_1_00061		GCA_000859345_1_00184			GCA_000903675_1_00068			GCA_000911475_1_00063	GCA_000913135_1_00056	GCA_000914175_1_00041	GCA_000917015_1_00041	GCA_000924855_1_00059
group_1183		hypothetical protein [Staphylococcus phage S25-3]	11	11	1	1	2877	1	2605		863	863	863																		EW71_00040	EW74_00032					GCA_000846645_1_00125		GCA_000859345_1_00037	GCA_000901675_1_00120		GCA_000903675_1_00005					GCA_000914175_1_00104
group_835		putative ribulose-1,5-bisphosphate carboxylase/oxygenase small subunit	11	11	1	1	2912	1	2624		644	644	644																		EW71_00124	EW74_00168					GCA_000846645_1_00041		GCA_000859345_1_00165			GCA_000903675_1_00087				GCA_000913135_1_00037	GCA_000914175_1_00022	GCA_000917015_1_00022
group_1155		hypothetical protein Stau2_160 [Staphylococcus phage Stau2]	11	11	1	1	2554	1	1583		161	161	161																		EW71_00155	EW74_00137	EW18_00005	EW26_00076	EW29_00222	EW72_00055	GCA_000846645_1_00010 GCA_000846645_1_00230			GCA_000901675_1_00002		GCA_000903675_1_00122			GCA_000911475_1_00010	GCA_000913135_1_00008			GCA_000924855_1_00002
group_1157		ORF25 OS=Staphylococcus phage K GN=PhageK_064 PE=4 SV=1	11	11	1	1	2665	1	2050		641	641	641																		EW71_00182	EW74_00110	EW18_00196	EW26_00109	EW29_00189	EW72_00088	GCA_000846645_1_00203		GCA_000859345_1_00108			GCA_000903675_1_00150				GCA_000913135_1_00192		GCA_000917015_1_00178
group_1158		hypothetical protein [Staphylococcus phage S25-3]	11	11	1	1	2667	1	2052		230	230	230																		EW71_00056	EW74_00016					GCA_000846645_1_00109		GCA_000859345_1_00021			GCA_000903675_1_00021			GCA_000911475_1_00111	GCA_000913135_1_00103	GCA_000914175_1_00088
group_1162		hypothetical protein [Staphylococcus phage phiIPLA-RODI]	11	11	1	1	1430	1	790		821	821	821																		EW71_00122	EW74_00170					GCA_000846645_1_00043		GCA_000859345_1_00167			GCA_000903675_1_00085				GCA_000913135_1_00039	GCA_000914175_1_00024	GCA_000917015_1_00024
group_1166		putative intron-encoded nuclease	11	11	1	1	2723	1	762		971	971	971																		EW71_00196	EW74_00096	EW18_00182	EW26_00123	EW29_00175	EW72_00102	GCA_000846645_1_00189		GCA_000859345_1_00100			GCA_000903675_1_00164				GCA_000913135_1_00183		GCA_000917015_1_00168
group_1174		hypothetical protein [Staphylococcus phage phiIPLA-RODI]	11	11	1	1	2832	1	627		338	338	338																		EW71_00180	EW74_00112	EW18_00199	EW26_00106	EW29_00192	EW72_00085	GCA_000846645_1_00205		GCA_000859345_1_00110			GCA_000903675_1_00148				GCA_000913135_1_00194	GCA_000914175_1_00158	GCA_000917015_1_00180
group_1175		hypothetical protein [Staphylococcus phage P108]	11	11	1	1	2833	1	2245		452	452	452																		EW71_00178	EW74_00114	EW18_00202	EW26_00103	EW29_00195	EW72_00082	GCA_000846645_1_00207		GCA_000859345_1_00112			GCA_000903675_1_00145				GCA_000913135_1_00197	GCA_000914175_1_00160	GCA_000917015_1_00183
group_1178		hypothetical protein [Staphylococcus phage P108]	11	11	1	1	1284	1	617		242	242	242																		EW71_00134	EW74_00158					GCA_000846645_1_00031		GCA_000859345_1_00155			GCA_000903675_1_00096				GCA_000913135_1_00029	GCA_000914175_1_00012
group_1184		hypothetical protein [Staphylococcus phage P108]	11	11	1	1	2887	1	2603		443	443	443																		EW71_00135	EW74_00157					GCA_000846645_1_00030		GCA_000859345_1_00154			GCA_000903675_1_00097				GCA_000913135_1_00028	GCA_000914175_1_00011
group_1256		hypothetical protein	11	11	1	1	2142	1	925		215	215	215																		EW71_00039	EW74_00033					GCA_000846645_1_00126		GCA_000859345_1_00038	GCA_000901675_1_00121		GCA_000903675_1_00004			GCA_000911475_1_00130	GCA_000913135_1_00122	GCA_000914175_1_00105	GCA_000917015_1_00106
group_1285		HNH endonuclease family protein	11	11	1	1	907	1	2278		716	716	716																		EW71_00181	EW74_00111	EW18_00197	EW26_00108	EW29_00190	EW72_00087	GCA_000846645_1_00204		GCA_000859345_1_00109			GCA_000903675_1_00149				GCA_000913135_1_00193		GCA_000917015_1_00179
group_146		putative 2,3-cyclic nucleotide 3-phosphodiesterase (putative)	11	11	1	1	2127	1	908		263	2300	1311																		EW71_00038	EW74_00034					GCA_000846645_1_00127		GCA_000859345_1_00039	GCA_000901675_1_00122		GCA_000903675_1_00003			GCA_000911475_1_00131	GCA_000913135_1_00123	GCA_000914175_1_00106	GCA_000917015_1_00107
group_149	treN	hypothetical protein [Staphylococcus virus SA11]	11	11	1	1	2078	1	2849		89	146	140																		EW71_00119	EW74_00173					GCA_000846645_1_00046		GCA_000859345_1_00170	GCA_000901675_1_00045					GCA_000911475_1_00049		GCA_000914175_1_00027		GCA_000924855_1_00045
group_1721		hypothetical protein	11	11	1	1	2921	1	2633		368	368	368																		EW71_00101	EW74_00191					GCA_000846645_1_00064		GCA_000859345_1_00187								GCA_000914175_1_00044		GCA_000924855_1_00062
group_1725		hypothetical protein	11	11	1	1	50	1	537		311	311	311																		EW71_00055	EW74_00017					GCA_000846645_1_00110		GCA_000859345_1_00022			GCA_000903675_1_00020			GCA_000911475_1_00112	GCA_000913135_1_00104	GCA_000914175_1_00089
group_1750		hypothetical protein	11	11	1	1	2221	1	1591		2048	2048	2048																		EW71_00195	EW74_00097	EW18_00183	EW26_00122	EW29_00176	EW72_00101	GCA_000846645_1_00190		GCA_000859345_1_00101									GCA_000917015_1_00169
group_186		hypothetical protein	11	11	1	1	675	1	405		299	299	299																		EW71_00156	EW74_00136	EW18_00004	EW26_00077	EW29_00221	EW72_00056	GCA_000846645_1_00009 GCA_000846645_1_00229			GCA_000901675_1_00001		GCA_000903675_1_00123			GCA_000911475_1_00009	GCA_000913135_1_00007			GCA_000924855_1_00001
group_296		hypothetical protein [Staphylococcus phage S25-4]	11	11	1	1	2434	1	1779		419	428	419																		EW71_00207	EW74_00085	EW18_00171	EW26_00134	EW29_00164	EW72_00113	GCA_000846645_1_00178		GCA_000859345_1_00090			GCA_000903675_1_00175
group_297		hypothetical protein [Staphylococcus phage S25-3]	11	11	1	1	2254	1	1620		482	482	482																		EW71_00153	EW74_00139	EW18_00007	EW26_00074	EW29_00224	EW72_00053	GCA_000846645_1_00012 GCA_000846645_1_00232			GCA_000901675_1_00004					GCA_000911475_1_00012			GCA_000917015_1_00208	GCA_000924855_1_00004
group_298		hypothetical protein [Staphylococcus phage P108]	11	11	1	1	2253	1	1621		536	536	536																		EW71_00125	EW74_00167					GCA_000846645_1_00040		GCA_000859345_1_00164			GCA_000903675_1_00088				GCA_000913135_1_00036	GCA_000914175_1_00021	GCA_000917015_1_00021
group_3		hypothetical protein [Staphylococcus phage MCE-2014]	11	11	1	1	2772	1	2189		1058	4136	3612																		EW71_00015	EW74_00057	EW18_00141	EW26_00164	EW29_00134	EW72_00143	GCA_000846645_1_00150		GCA_000859345_1_00062								GCA_000914175_1_00130		GCA_000924855_1_00146
group_317		hypothetical protein	11	11	1	1	1178	1	2501		488	506	491																		EW71_00205	EW74_00087	EW18_00173	EW26_00132	EW29_00166	EW72_00111	GCA_000846645_1_00180		GCA_000859345_1_00091			GCA_000903675_1_00173			GCA_000911475_1_00182	GCA_000913135_1_00174
group_401		hypothetical protein [Staphylococcus phage S25-3]	11	11	1	1	886	1	2580		755	755	755																		EW71_00017	EW74_00055					GCA_000846645_1_00148		GCA_000859345_1_00060			GCA_000903675_1_00205					GCA_000914175_1_00128
group_406		ORF107 OS=Staphylococcus phage K GN=PhageK_166 PE=4 SV=1	11	11	1	1	2885	1	2601		398	404	402																		EW71_00202	EW74_00090					GCA_000846645_1_00183		GCA_000859345_1_00094			GCA_000903675_1_00170			GCA_000911475_1_00185	GCA_000913135_1_00177
group_424		hypothetical protein	11	11	1	1	1149	1	2521		209	245	222																		EW71_00183	EW74_00109	EW18_00195	EW26_00110	EW29_00188	EW72_00089	GCA_000846645_1_00202		GCA_000859345_1_00107
group_426		hypothetical protein	11	11	1	1	1169	1	2505		236	524	419																		EW71_00130	EW74_00162					GCA_000846645_1_00035		GCA_000859345_1_00159			GCA_000903675_1_00093				GCA_000913135_1_00031	GCA_000914175_1_00016	GCA_000917015_1_00016
group_511		hypothetical protein	11	11	1	1	863	1	2686		179	179	179																		EW71_00143	EW74_00149					GCA_000846645_1_00022		GCA_000859345_1_00146			GCA_000903675_1_00105					GCA_000914175_1_00003
group_513		hypothetical protein	11	11	1	1	156	1	548		203	203	203																		EW71_00151	EW74_00141	EW18_00008	EW26_00073		EW72_00052	GCA_000846645_1_00014 GCA_000846645_1_00234					GCA_000903675_1_00119			GCA_000911475_1_00013			GCA_000917015_1_00209	GCA_000924855_1_00006
group_550		hypothetical protein	11	11	1	1	1069	1	2272		320	650	615																		EW71_00095	EW74_00197					GCA_000846645_1_00070		GCA_000859345_1_00193			GCA_000903675_1_00058					GCA_000914175_1_00050
group_603		putative protein OS=Staphylococcus phage K GN=PhageK_178 PE=4 SV=1	11	11	1	1	2967	1	2670		308	308	308																		EW71_00149	EW74_00143					GCA_000846645_1_00016 GCA_000846645_1_00236			GCA_000901675_1_00006		GCA_000903675_1_00117			GCA_000911475_1_00014			GCA_000917015_1_00210	GCA_000924855_1_00008
group_616		putative protein OS=Staphylococcus phage K GN=PhageK_051 PE=4 SV=1	11	11	1	1	2558	1	1582		188	188	188																		EW71_00033	EW74_00039					GCA_000846645_1_00132		GCA_000859345_1_00044								GCA_000914175_1_00111
isaA_2		transglycosylase [Staphylococcus phage phiIPLA-RODI]	11	11	1	1	2669	1	2054		698	698	698																		EW71_00093	EW74_00199					GCA_000846645_1_00072		GCA_000859345_1_00195								GCA_000914175_1_00052
group_625		putative protein OS=Staphylococcus phage K GN=PhageK_078 PE=4 SV=1	11	11	1	1	2688	1	2070		326	326	326																		EW71_00132	EW74_00160					GCA_000846645_1_00033		GCA_000859345_1_00157								GCA_000914175_1_00014
group_626		hypothetical protein [Staphylococcus phage S25-3]	11	11	1	1	1435	1	2069		386	392	390																		EW71_00094	EW74_00198					GCA_000846645_1_00071		GCA_000859345_1_00194								GCA_000914175_1_00051
group_1724		hypothetical protein	10	10	1	1	132	1	562		236	236	236																		EW71_00133	EW74_00159					GCA_000846645_1_00032		GCA_000859345_1_00156								GCA_000914175_1_00013
group_671		hypothetical protein	10	10	1	1	2076	1	2848		107	266	202																		EW71_00106	EW74_00186					GCA_000846645_1_00059		GCA_000859345_1_00182								GCA_000914175_1_00039
group_1726		hypothetical protein	10	10	1	1	48	1	507		263	263	263																		EW71_00043	EW74_00029					GCA_000846645_1_00122		GCA_000859345_1_00034	GCA_000901675_1_00117		GCA_000903675_1_00008			GCA_000911475_1_00126	GCA_000913135_1_00118	GCA_000914175_1_00101	GCA_000917015_1_00102
group_1727		hypothetical protein	10	10	1	1	155	1	502		158	158	158																										GCA_000859345_1_00118	GCA_000901675_1_00207							GCA_000914175_1_00165		GCA_000924855_1_00199
group_178		hypothetical protein	10	10	1	1	1301	1	2220		650	1613	1462																										GCA_000859345_1_00119	GCA_000901675_1_00208							GCA_000914175_1_00166		GCA_000924855_1_00200
treB		TreB	10	10	1	1	1145	1	2828		185	185	185																		EW71_00109	EW74_00183					GCA_000846645_1_00056		GCA_000859345_1_00179								GCA_000914175_1_00036
group_80		hypothetical protein	10	10	1	1	2097	1	833		197	407	386																		EW71_00148	EW74_00144					GCA_000846645_1_00017 GCA_000846645_1_00237
group_829		hypothetical protein	10	10	1	1	2474	1	1768		290	290	290																				EW18_00081	EW26_00224	EW29_00074	EW72_00203				GCA_000901675_1_00085							GCA_000914175_1_00069	GCA_000917015_1_00066	GCA_000924855_1_00087
group_830		hypothetical protein	10	10	1	1	495	1	1759		197	248	242																		EW71_00150	EW74_00142					GCA_000846645_1_00015 GCA_000846645_1_00235		GCA_000859345_1_00139
group_831		hypothetical protein	10	10	1	1	2501	1	1814		254	254	254																										GCA_000859345_1_00117	GCA_000901675_1_00206							GCA_000914175_1_00164
group_833		hypothetical protein	10	10	1	1	2898	1	600		386	704	672																										GCA_000859345_1_00123	GCA_000901675_1_00215							GCA_000914175_1_00171
group_836		hypothetical protein	10	10	1	1	137	1	567		269	272	269																		EW71_00145	EW74_00147					GCA_000846645_1_00020 GCA_000846645_1_00240		GCA_000859345_1_00143
group_1806		putative receptor binding protein	10	10	1	1	2805	1	2218		1376	1376	1376																				EW18_00002	EW26_00079	EW29_00219	EW72_00058	GCA_000846645_1_00006					GCA_000903675_1_00126
group_837		hypothetical protein	10	10	1	1	47	1	546		317	317	317																										GCA_000859345_1_00144	GCA_000901675_1_00016						GCA_000913135_1_00020	GCA_000914175_1_00001	GCA_000917015_1_00004
group_838		hypothetical protein	10	10	1	1	46	1	504		653	653	653																										GCA_000859345_1_00120								GCA_000914175_1_00167		GCA_000924855_1_00201
group_2007		hypothetical protein	10	10	1	1	2729	1	2169		1403	1403	1403																										GCA_000859345_1_00116										GCA_000924855_1_00197
group_230		phage anti-repressor protein	10	10	1	1	2144	1	927		254	863	551																								GCA_000846645_1_00008					GCA_000903675_1_00124
group_1252		group I intron protein	10	10	1	1	2177	1	2329		920	920	920																										GCA_000859345_1_00122								GCA_000914175_1_00170
group_1264		hypothetical protein	10	10	1	1	2112	1	844		140	140	140																										GCA_000859345_1_00124								GCA_000914175_1_00172
group_1268		hypothetical protein	10	10	1	1	2082	1	2876		344	344	344																										GCA_000859345_1_00121								GCA_000914175_1_00168
group_1473		YpoX protein II	10	10	1	1	2088	1	2881		350	353	352																		EW71_00152	EW74_00140					GCA_000846645_1_00013 GCA_000846645_1_00233
group_1713		hypothetical protein	10	10	1	1	2532	1	1636		239	239	239																																		GCA_000914175_1_00169
group_268		hypothetical protein	10	10	1	1	161	1	2689		224	224	224																										GCA_000859345_1_00125								GCA_000914175_1_00174
group_283		membrane protein	10	10	1	1	2540	1	2009		278	278	278																		EW71_00146	EW74_00146					GCA_000846645_1_00019 GCA_000846645_1_00239		GCA_000859345_1_00142
group_340		hypothetical protein	10	10	1	1	578	1	174		92	101	95																								GCA_000846645_1_00007
group_522		hypothetical protein	10	10	1	1	837	1	2796		290	290	290																										GCA_000859345_1_00126
group_657		hypothetical protein [Staphylococcus virus SA11]	10	10	1	1	2171	1	2335		479	479	479																										GCA_000859345_1_00147								GCA_000914175_1_00004
group_514		hypothetical protein	9	9	1	1	194	1	372		245	245	245																										GCA_000859345_1_00105
group_524		terminal repeat-encoded protein	9	9	1	1	808	1	2929		185	185	185																										GCA_000859345_1_00129								GCA_000914175_1_00177
group_601		putative protein OS=Staphylococcus phage K GN=PhageK_171 PE=4 SV=1	9	9	1	1	2935	1	2649		248	248	248																		EW71_00076	EW74_00216					GCA_000846645_1_00089					GCA_000903675_1_00042			GCA_000911475_1_00090	GCA_000913135_1_00082			GCA_000924855_1_00085
group_609		hypothetical protein [Staphylococcus phage S25-3]	9	9	1	1	425	1	339		278	278	278																										GCA_000859345_1_00141	GCA_000901675_1_00012								GCA_000917015_1_00001
group_619		hypothetical protein [Staphylococcus phage P108]	9	9	1	1	2201	1	1508		692	692	692																											GCA_000901675_1_00146		GCA_000903675_1_00200			GCA_000911475_1_00155	GCA_000913135_1_00147		GCA_000917015_1_00132
group_628		hypothetical protein [Staphylococcus phage S25-3]	9	9	1	1	2704	1	2090		1304	1304	1304																				EW18_00169	EW26_00136	EW29_00162	EW72_00115				GCA_000901675_1_00169		GCA_000903675_1_00177			GCA_000911475_1_00178	GCA_000913135_1_00170		GCA_000917015_1_00155	GCA_000924855_1_00174
group_635		capsid and scaffold protein [Staphylococcus phage MCE-2014]	9	9	1	1	2797	1	647		1904	1904	1904																										GCA_000859345_1_00130								GCA_000914175_1_00178
group_642		hypothetical protein [Staphylococcus phage P108]	9	9	1	1	895	1	2268		1175	1199	1183																								GCA_000846645_1_00001
group_645		hypothetical protein [Staphylococcus phage MCE-2014]	9	9	1	1	2886	1	2600		710	719	713																										GCA_000859345_1_00127								GCA_000914175_1_00175
group_647		hypothetical protein [Staphylococcus phage MCE-2014]	9	9	1	1	2880	1	2652		212	212	212										EW3_00181				EW5_00018	EW6_00187	EW7_00179	EW9_00179			EW18_00026	EW26_00055	EW29_00019	EW72_00034				GCA_000901675_1_00029					GCA_000911475_1_00034				GCA_000924855_1_00029
group_1101		hypothetical protein [Staphylococcus phage phiSA12]	9	9	1	1	2976	1	2675		287	287	287																								GCA_000846645_1_00005
group_1103		hypothetical protein [Staphylococcus phage phiIPLA-RODI]	9	9	1	1	2971	1	2668		347	347	347																		EW71_00173	EW74_00119	EW18_00207	EW26_00098	EW29_00200	EW72_00077	GCA_000846645_1_00212					GCA_000903675_1_00140				GCA_000913135_1_00202		GCA_000917015_1_00188
group_664		nucleoside 2-deoxyribosyltransferase	9	9	1	1	2126	1	907		629	629	629																								GCA_000846645_1_00002
group_674		hypothetical protein	9	9	1	1	1133	1	2822		359	359	359																										GCA_000859345_1_00132								GCA_000914175_1_00180
group_676		hypothetical protein [Staphylococcus virus SA11]	9	9	1	1	1132	1	2821		230	401	382																		EW71_00171	EW74_00121	EW18_00209	EW26_00096	EW29_00202	EW72_00075	GCA_000846645_1_00214					GCA_000903675_1_00138				GCA_000913135_1_00204		GCA_000917015_1_00190
group_1104		hypothetical protein	9	9	1	1	10	1	2669		275	275	275																		EW71_00170	EW74_00122	EW18_00210	EW26_00095	EW29_00203	EW72_00074	GCA_000846645_1_00215					GCA_000903675_1_00137				GCA_000913135_1_00205		GCA_000917015_1_00191
group_1140		hypothetical protein	9	9	1	1	2444	1	199		167	167	167																		EW71_00074	EW74_00218					GCA_000846645_1_00091		GCA_000859345_1_00003			GCA_000903675_1_00040			GCA_000911475_1_00092	GCA_000913135_1_00084
group_1163		ORF43 OS=Staphylococcus phage K GN=PhageK_092 PE=4 SV=1	9	9	1	1	2713	1	2096		980	980	980																										GCA_000859345_1_00131								GCA_000914175_1_00179
group_1170		hypothetical protein [Staphylococcus phage P108]	9	9	1	1	2796	1	646		365	365	365																		EW71_00174	EW74_00118	EW18_00206	EW26_00099	EW29_00199	EW72_00078	GCA_000846645_1_00211					GCA_000903675_1_00141				GCA_000913135_1_00201		GCA_000917015_1_00187
group_1171		putative tail fiber protein [Staphylococcus phage P108]	9	9	1	1	2809	1	645		1376	1376	1376																				EW18_00066	EW26_00015	EW29_00059	EW72_00218				GCA_000901675_1_00070		GCA_000903675_1_00057			GCA_000911475_1_00075	GCA_000913135_1_00067		GCA_000917015_1_00051	GCA_000924855_1_00069
group_1176		putative HNH endonuclease	9	9	1	1	2835	1	624		719	719	719																		EW71_00189	EW74_00103	EW18_00189	EW26_00116	EW29_00182	EW72_00095	GCA_000846645_1_00196					GCA_000903675_1_00157				GCA_000913135_1_00185		GCA_000917015_1_00172
group_1179		putative major tail protein [Staphylococcus phage P108]	9	9	1	1	2861	1	2573		512	512	512																				EW18_00065	EW26_00016	EW29_00058	EW72_00219				GCA_000901675_1_00069					GCA_000911475_1_00073	GCA_000913135_1_00065		GCA_000917015_1_00050	GCA_000924855_1_00068
group_1180		putative protein OS=Staphylococcus phage K GN=PhageK_152 PE=4 SV=1	9	9	1	1	889	1	2572		233	233	233																		EW71_00188	EW74_00104	EW18_00190	EW26_00115	EW29_00183	EW72_00094	GCA_000846645_1_00197					GCA_000903675_1_00156				GCA_000913135_1_00186		GCA_000917015_1_00173
group_1185		hypothetical protein [Staphylococcus phage P108]	9	9	1	1	2883	1	2598		557	557	557																		EW71_00147	EW74_00145					GCA_000846645_1_00018 GCA_000846645_1_00238
group_1186		putative protein OS=Staphylococcus phage K GN=PhageK_169 PE=4 SV=1	9	9	1	1	2882	1	2650		176	176	176																		EW71_00190	EW74_00102	EW18_00188	EW26_00117	EW29_00181	EW72_00096	GCA_000846645_1_00195					GCA_000903675_1_00158				GCA_000913135_1_00184
group_1187		hypothetical protein [Staphylococcus phage S25-3]	9	9	1	1	2881	1	2651		251	251	251																		EW71_00186	EW74_00106	EW18_00192	EW26_00113	EW29_00185	EW72_00092	GCA_000846645_1_00199					GCA_000903675_1_00154				GCA_000913135_1_00188		GCA_000917015_1_00175
group_1276		hypothetical protein	9	9	1	1	1160	1	2527		311	311	311																		EW71_00115	EW74_00177	EW18_00045	EW26_00036	EW29_00038	EW72_00015	GCA_000846645_1_00050					GCA_000903675_1_00079							GCA_000924855_1_00048
group_1369		hypothetical protein	9	9	1	1	2525	1	1743		104	104	104																		EW71_00187	EW74_00105	EW18_00191	EW26_00114	EW29_00184	EW72_00093	GCA_000846645_1_00198					GCA_000903675_1_00155				GCA_000913135_1_00187		GCA_000917015_1_00174
group_1714		hypothetical protein	9	9	1	1	2222	1	2019		161	161	161																		EW71_00191	EW74_00101	EW18_00187	EW26_00118	EW29_00180	EW72_00097	GCA_000846645_1_00194					GCA_000903675_1_00159						GCA_000917015_1_00170
group_1715		putative DNA ligase	9	9	1	1	2211	1	1516		893	893	893								EW13_00181		EW3_00160				EW5_00039	EW6_00166	EW7_00158	EW9_00158			EW18_00051	EW26_00030	EW29_00044	EW72_00009				GCA_000901675_1_00054									GCA_000924855_1_00054
group_1722		hypothetical protein	9	9	1	1	136	1	566		305	305	305																										GCA_000859345_1_00128								GCA_000914175_1_00176
group_1723		hypothetical protein	9	9	1	1	131	1	561		407	407	407																		EW71_00185	EW74_00107	EW18_00193	EW26_00112	EW29_00186	EW72_00091	GCA_000846645_1_00200					GCA_000903675_1_00153				GCA_000913135_1_00189		GCA_000917015_1_00176
group_1732		hypothetical protein	9	9	1	1	801	1	366		335	335	335																				EW18_00125	EW26_00180	EW29_00118	EW72_00159				GCA_000901675_1_00127		GCA_000903675_1_00221			GCA_000911475_1_00136	GCA_000913135_1_00128		GCA_000917015_1_00112	GCA_000924855_1_00130
group_1851		hypothetical protein	9	9	1	1	836	1	2897		314	314	314																		EW71_00169	EW74_00123	EW18_00211	EW26_00094	EW29_00204	EW72_00073	GCA_000846645_1_00216											GCA_000917015_1_00192
group_269		hypothetical protein	9	9	1	1	661	1	274		314	326	315																				EW18_00129	EW26_00176	EW29_00122	EW72_00155											GCA_000914175_1_00116
group_408		membrane protein [Staphylococcus phage phiIPLA-RODI]	9	9	1	1	2672	1	2055		794	794	794																				EW18_00006	EW26_00075	EW29_00223	EW72_00054				GCA_000901675_1_00003		GCA_000903675_1_00121						GCA_000917015_1_00207
group_416		transposase	9	9	1	1	2141	1	923		470	1109	825																				EW18_00106	EW26_00199	EW29_00099	EW72_00178				GCA_000901675_1_00109									GCA_000924855_1_00112
group_435		hypothetical protein	9	9	1	1	1042	1	2284		236	245	244
group_440		hypothetical protein	9	9	1	1	763	1	2957		122	608	554																		EW71_00167	EW74_00125	EW18_00219	EW26_00086	EW29_00212	EW72_00065	GCA_000846645_1_00218					GCA_000903675_1_00134			GCA_000911475_1_00187	GCA_000913135_1_00208
group_748		hypothetical protein	9	9	1	1	653	1	266		155	329	174																										GCA_000859345_1_00133
group_826		hypothetical protein	9	9	1	1	520	1	129		263	263	263																		EW71_00144	EW74_00148					GCA_000846645_1_00021 GCA_000846645_1_00241
group_834		hypothetical protein	9	9	1	1	877	1	2617		557	557	557																				EW18_00114	EW26_00191	EW29_00107	EW72_00170													GCA_000924855_1_00120
group_1265		hypothetical protein Stau2_153 [Staphylococcus phage Stau2]	8	8	1	1	2105	1	837		224	224	224																		EW71_00168	EW74_00124	EW18_00218	EW26_00087	EW29_00211	EW72_00066	GCA_000846645_1_00217
group_1852		terminal repeat-encoded protein	8	8	1	1	313	1	357		293	293	293																										GCA_000859345_1_00134
group_241		pentapeptide repeat-containing protein [Staphylococcus phage Stau2]	8	8	1	1	1166	1	2530		428	731	693																				EW18_00039	EW26_00042	EW29_00032	EW72_00021				GCA_000901675_1_00042					GCA_000911475_1_00046				GCA_000924855_1_00042
group_28		putative tail lysin	8	8	1	1	1380	1	2187		1193	2432	2121																		EW71_00166	EW74_00126	EW18_00220	EW26_00085	EW29_00213	EW72_00064	GCA_000846645_1_00219					GCA_000903675_1_00133
group_396		hypothetical protein	8	8	1	1	2751	1	771		242	242	242																										GCA_000859345_1_00136
group_1363		hypothetical protein [Staphylococcus phage phiIPLA-RODI]	8	8	1	1	2677	1	2056		308	308	308																		EW71_00172	EW74_00120	EW18_00208	EW26_00097	EW29_00201	EW72_00076	GCA_000846645_1_00213
group_476		YopX protein I	8	8	1	1	2089	1	821		227	389	347																				EW18_00117	EW26_00188	EW29_00110	EW72_00167													GCA_000924855_1_00123
group_49	nrdE1	hypothetical protein	8	8	1	1	2836	1	625		725	2114	1079																																GCA_000911475_1_00011				GCA_000924855_1_00003
group_508		hypothetical protein	8	8	1	1	2502	1	1813		194	461	425																				EW18_00118	EW26_00187	EW29_00111	EW72_00166
group_518		hypothetical protein	8	8	1	1	1217	1	2559		254	254	254																										GCA_000859345_1_00137
group_148		hypothetical protein [Staphylococcus virus SA11]	8	8	1	1	2075	1	2872		290	290	290																								GCA_000846645_1_00011
group_1709	treN	TreN	8	8	1	1	595	1	51		158	158	158																											GCA_000901675_1_00010		GCA_000903675_1_00113			GCA_000911475_1_00019			GCA_000917015_1_00212
group_850		hypothetical protein	8	8	1	1	180	1	417		197	197	197																				EW18_00024	EW26_00057	EW29_00017	EW72_00036				GCA_000901675_1_00027					GCA_000911475_1_00032				GCA_000924855_1_00027
group_1710		hypothetical protein	8	8	1	1	2454	1	1757		410	410	410																				EW18_00029	EW26_00052	EW29_00022	EW72_00031				GCA_000901675_1_00031					GCA_000911475_1_00036				GCA_000924855_1_00032
group_864		terminal repeat-encoded protein	8	8	1	1	314	1	356		248	257	249																				EW18_00020	EW26_00061	EW29_00013	EW72_00040				GCA_000901675_1_00019					GCA_000911475_1_00028				GCA_000924855_1_00023
group_1711		hypothetical protein	8	8	1	1	2455	1	1808		554	554	554																				EW18_00023	EW26_00058	EW29_00016	EW72_00037				GCA_000901675_1_00024					GCA_000911475_1_00031				GCA_000924855_1_00026
group_1716		hypothetical protein	8	8	1	1	2733	1	781		452	452	452																		EW71_00142	EW74_00150					GCA_000846645_1_00023
group_1730		hypothetical protein	8	8	1	1	797	1	368		239	239	239																		EW71_00117	EW74_00175					GCA_000846645_1_00048
group_104		hypothetical protein	8	8	1	1	331	1	46		212	338	322																		EW71_00165	EW74_00127					GCA_000846645_1_00220					GCA_000903675_1_00132						GCA_000917015_1_00195
group_1102		hypothetical protein [Staphylococcus phage phiSA12]	8	8	1	1	2972	1	2667		371	371	371																																			GCA_000917015_1_00198
group_1105		hypothetical protein [Staphylococcus phage MCE-2014]	8	8	1	1	9	1	2664		350	350	350																																GCA_000911475_1_00005	GCA_000913135_1_00003		GCA_000917015_1_00199	GCA_000924855_1_00210
group_1133		Putative HNH endonuclease OS=Staphylococcus phage K GN=PhageK_013 PE=4 SV=1	8	8	1	1	418	1	2956		692	692	692																				EW18_00059	EW26_00022	EW29_00052	EW72_00001				GCA_000901675_1_00063					GCA_000911475_1_00067
group_1134		putative protein OS=Staphylococcus phage K GN=PhageK_010 PE=4 SV=1	8	8	1	1	419	1	338		308	308	308																										GCA_000859345_1_00138
group_1149		hypothetical protein [Staphylococcus phage phiIPLA-RODI]	8	8	1	1	2247	1	1611		173	173	173																											GCA_000901675_1_00008		GCA_000903675_1_00115							GCA_000924855_1_00010
group_1152		hypothetical protein [Staphylococcus phage S25-4]	8	8	1	1	2230	1	1608		278	278	278																				EW18_00037	EW26_00044	EW29_00030	EW72_00023				GCA_000901675_1_00040									GCA_000924855_1_00040
group_1153		hypothetical protein [Staphylococcus phage S25-4]	8	8	1	1	2550	1	1599		326	326	326																				EW18_00075	EW26_00006	EW29_00068	EW72_00209				GCA_000901675_1_00079
group_1154		putative dUTP pyrophosphatase	8	8	1	1	2555	1	1598		425	425	425																				EW18_00119	EW26_00186	EW29_00112	EW72_00165													GCA_000924855_1_00125
group_1731		hypothetical protein	8	8	1	1	798	1	367		161	161	161																				EW18_00121	EW26_00184	EW29_00114	EW72_00163													GCA_000924855_1_00127
group_1733		hypothetical protein	8	8	1	1	802	1	365		218	218	218										EW3_00194				EW5_00005	EW6_00200	EW7_00192	EW9_00192			EW18_00009	EW26_00072	EW29_00002	EW72_00051						GCA_000903675_1_00118							GCA_000924855_1_00007
group_1734		hypothetical protein	8	8	1	1	803	1	364		275	275	275																				EW18_00170	EW26_00135	EW29_00163	EW72_00114						GCA_000903675_1_00176			GCA_000911475_1_00179	GCA_000913135_1_00171		GCA_000917015_1_00156
group_1735		hypothetical protein	8	8	1	1	805	1	362		101	101	101																								GCA_000846645_1_00004
group_56		hypothetical protein	8	8	1	1	2799	1	649		1859	3458	2124																				EW18_00124	EW26_00181	EW29_00117	EW72_00160
group_606		hypothetical protein	8	8	1	1	307	1	2747		392	395	393																								GCA_000846645_1_00003
group_608		putative protein OS=Staphylococcus phage K GN=PhageK_006 PE=4 SV=1	8	8	1	1	276	1	2726		257	257	257																											GCA_000901675_1_00173									GCA_000924855_1_00178
group_613		hypothetical protein	8	8	1	1	2429	1	1777		137	143	139																											GCA_000901675_1_00201									GCA_000924855_1_00193
group_614		hypothetical protein [Staphylococcus phage S25-4]	8	8	1	1	2430	1	1778		254	254	254																											GCA_000901675_1_00202									GCA_000924855_1_00194
group_620		putative protein OS=Staphylococcus phage K GN=PhageK_063 PE=4 SV=1	8	8	1	1	2663	1	2049		188	191	189
group_679		hypothetical protein	8	8	1	1	1148	1	2514		182	230	188																											GCA_000901675_1_00009		GCA_000903675_1_00114						GCA_000917015_1_00211
group_721		hypothetical protein	8	8	1	1	450	1	237		401	401	401																				EW18_00126	EW26_00179	EW29_00119	EW72_00158													GCA_000924855_1_00131
group_723		hypothetical protein	8	8	1	1	611	1	61		221	221	221																											GCA_000901675_1_00102		GCA_000903675_1_00023			GCA_000911475_1_00109	GCA_000913135_1_00101
group_760		ORF8 OS=Staphylococcus phage K GN=PhageK_033 PE=4 SV=1	8	8	1	1	2267	1	1735		545	566	547																											GCA_000901675_1_00199									GCA_000924855_1_00191
group_777		hypothetical protein	8	8	1	1	1120	1	2842		155	155	155																													GCA_000903675_1_00082				GCA_000913135_1_00042		GCA_000917015_1_00027
group_840		hypothetical protein	8	8	1	1	796	1	369		299	299	299																										GCA_000859345_1_00140
group_858		terminal repeat-encoded protein	8	8	1	1	320	1	2963		344	347	344																											GCA_000901675_1_00170									GCA_000924855_1_00175
group_1362		hypothetical protein [Staphylococcus phage phiIPLA-RODI]	7	7	1	1	2684	1	2072		209	209	209
group_1410		hypothetical protein [Staphylococcus phage MCE-2014]	7	7	1	1	7	1	2662		176	176	176																										GCA_000859345_1_00135
group_817		hypothetical protein	7	7	1	1	755	1	396		326	326	326																											GCA_000901675_1_00203
group_147		hypothetical protein	7	7	1	1	1097	1	2851		290	290	290											EW36_00191		EW42_00085							EW18_00015	EW26_00066	EW29_00008	EW72_00045													GCA_000924855_1_00016
group_1471		hypothetical protein	7	7	1	1	2083	1	2875		224	224	224																											GCA_000901675_1_00049					GCA_000911475_1_00053				GCA_000924855_1_00049
group_1717		hypothetical protein	7	7	1	1	2766	1	2168		194	194	194																											GCA_000901675_1_00034					GCA_000911475_1_00038				GCA_000924855_1_00034
group_1246		transposase [Staphylococcus phage Stau2]	7	7	1	1	1004	1	2305		1208	1208	1208											EW36_00200		EW42_00076														GCA_000901675_1_00022
group_1270		hypothetical protein Stau2_141 [Staphylococcus phage Stau2]	7	7	1	1	2080	1	2873		224	224	224																											GCA_000901675_1_00015		GCA_000903675_1_00108						GCA_000917015_1_00003
group_1291		hypothetical protein Stau2_64 [Staphylococcus phage Stau2]	7	7	1	1	908	1	2397		248	248	248																											GCA_000901675_1_00056
group_1720		hypothetical protein	7	7	1	1	2918	1	2632		182	182	182																											GCA_000901675_1_00174									GCA_000924855_1_00179
group_1850		hypothetical protein	7	7	1	1	807	1	2901		170	170	170																										GCA_000859345_1_00145								GCA_000914175_1_00002
group_1853		terminal repeat-encoded protein	7	7	1	1	315	1	355		239	239	239																											GCA_000901675_1_00176									GCA_000924855_1_00181
group_1854		hypothetical protein	7	7	1	1	316	1	354		239	239	239																											GCA_000901675_1_00192
group_253		hypothetical protein	7	7	1	1	333	1	47		308	308	308																													GCA_000903675_1_00073				GCA_000913135_1_00051		GCA_000917015_1_00036
group_295		hypothetical protein [Staphylococcus phage P108]	7	7	1	1	2451	1	1780		479	482	481																		EW71_00164	EW74_00128		EW26_00084	EW29_00214	EW72_00063	GCA_000846645_1_00221					GCA_000903675_1_00129
group_342		HNH endonuclease protein	7	7	1	1	2123	1	903		116	716	464																											GCA_000901675_1_00059
group_352		hypothetical protein	7	7	1	1	825	1	358		287	287	287																				EW18_00212	EW26_00093	EW29_00205	EW72_00072						GCA_000903675_1_00136				GCA_000913135_1_00206		GCA_000917015_1_00193
group_364		hypothetical protein	7	7	1	1	1886	1	1380		344	368	360																											GCA_000901675_1_00014		GCA_000903675_1_00109
group_429		hypothetical protein Stau2_96 [Staphylococcus phage Stau2]	7	7	1	1	1218	1	2560		254	254	254																											GCA_000901675_1_00182
group_463		hypothetical protein	7	7	1	1	2922	1	2629		371	371	371																											GCA_000901675_1_00183
group_475		hypothetical protein	7	7	1	1	2085	1	2880		239	239	239																											GCA_000901675_1_00197
group_681		hypothetical protein [Staphylococcus virus SA11]	7	7	1	1	1167	1	2506		197	197	197																				EW18_00031	EW26_00050	EW29_00024	EW72_00029
group_729		hypothetical protein	7	7	1	1	2524	1	1637		227	227	227																					EW26_00223					GCA_000859345_1_00002
group_757		hypothetical protein [Staphylococcus phage phiIPLA-RODI]	7	7	1	1	368	1	2775		383	383	383																											GCA_000901675_1_00011									GCA_000924855_1_00013
group_759		putative protein OS=Staphylococcus phage K GN=PhageK_066 PE=4 SV=1	7	7	1	1	2668	1	2053		227	227	227																											GCA_000901675_1_00171									GCA_000924855_1_00176
group_761		serine/threonine protein phosphatase	7	7	1	1	2318	1	1733		707	713	711						EW41_00129																						GCA_000901915_1_00017		GCA_000907055_1_00134	GCA_000910895_1_00142
group_774		hypothetical protein	7	7	1	1	1044	1	2283	Hypothetical protein with no hits to refseq/uniprot/clusters/cdd/tigrfams/pfam overlapping another protein with hits	248	248	248																											GCA_000901675_1_00039
group_863		hypothetical protein	7	7	1	1	806	1	2900		296	296	296																											GCA_000901675_1_00190
group_962		hypothetical protein	6	6	1	2	232	2	114		674	674	674																											GCA_000901675_1_00194
group_963		gp20	6	6	1	2	230	2	113		884	884	884																											GCA_000901675_1_00198
group_1277		putative pentapeptide repeat protein	6	6	1	1	1079	1	2500		656	656	656																													GCA_000903675_1_00223			GCA_000911475_1_00134	GCA_000913135_1_00126		GCA_000917015_1_00110	GCA_000924855_1_00128
group_1312		hypothetical protein	6	6	1	1	2277	1	1744		104	104	104																																			GCA_000917015_1_00108
group_1314		hypothetical protein	6	6	1	1	2245	1	1634		542	542	542
group_964		hypothetical protein	6	6	1	2	226	2	109		593	593	593																				EW18_00200	EW26_00105	EW29_00193	EW72_00084						GCA_000903675_1_00147				GCA_000913135_1_00195		GCA_000917015_1_00181
group_1316		hypothetical protein [Staphylococcus phage MCE-2014]	6	6	1	1	2227	1	1633		287	287	287																											GCA_000901675_1_00046					GCA_000911475_1_00050
group_965		hypothetical protein	6	6	1	2	225	2	108		467	575	539										EW3_00190				EW5_00009	EW6_00196	EW7_00188	EW9_00188																			GCA_000924855_1_00011
group_1002		hypothetical protein	6	6	1	2	282	2	159		248	248	248																																GCA_000911475_1_00004	GCA_000913135_1_00002
group_1003		hypothetical protein	6	6	1	2	281	2	158		227	227	227						EW41_00132																						GCA_000901915_1_00014		GCA_000907055_1_00137	GCA_000910895_1_00145
group_1005		hypothetical protein	6	6	1	2	277	2	154		314	314	314																											GCA_000901675_1_00017
group_1006		hypothetical protein	6	6	1	2	265	2	142		254	254	254																											GCA_000901675_1_00018
orf236		phage portal protein	6	6	1	2	239	2	121		1574	1631	1593																											GCA_000901675_1_00025
group_1087		tail sheath protein	6	6	1	2	228	2	111		1838	1847	1842																											GCA_000901675_1_00164									GCA_000924855_1_00169
group_1147		hypothetical protein	6	6	1	1	2259	1	1616		95	95	95																											GCA_000901675_1_00187
group_1156		ORF22 OS=Staphylococcus phage K GN=PhageK_060 PE=4 SV=1	6	6	1	1	2202	1	1515		740	740	740																											GCA_000901675_1_00195
group_1159		hypothetical protein [Staphylococcus phage MCE-2014]	6	6	1	1	2678	1	2057		620	620	620																											GCA_000901675_1_00196
group_1177		hypothetical protein [Staphylococcus phage MCE-2014]	6	6	1	1	2840	1	2253		329	329	329										EW3_00175				EW5_00024	EW6_00181	EW7_00173	EW9_00173															GCA_000911475_1_00042
group_1188		hypothetical protein [Staphylococcus phage Team1]	6	6	1	1	2184	1	1489		971	971	971																											GCA_000901675_1_00053
group_1191		virion component	6	6	1	1	2769	1	749		311	311	311																											GCA_000901675_1_00060
group_1213		terminal repeat-encoded protein [Staphylococcus phage P108]	6	6	1	1	405	1	2769		293	293	293																											GCA_000901675_1_00188
group_1221		hypothetical protein [Staphylococcus phage phiIPLA-C1C]	6	6	1	1	422	1	232		272	272	272																											GCA_000901675_1_00189
group_1227		hypothetical protein [Staphylococcus phage P108]	6	6	1	1	2319	1	1920		398	398	398																											GCA_000901675_1_00212
group_1232		membrane protein [Staphylococcus phage phiIPLA-RODI]	6	6	1	1	2248	1	1623		164	164	164
group_1239		hypothetical protein [Staphylococcus phage MCE-2014]	6	6	1	1	2195	1	2062		692	692	692																				EW18_00214	EW26_00091	EW29_00207	EW72_00070
group_1323		virion component	6	6	1	1	1390	1	751		311	311	311								EW13_00196		EW3_00145	EW36_00030		EW42_00041	EW5_00054	EW6_00151	EW7_00143	EW9_00143
group_145		terminase [Staphylococcus phage phiSA12]	6	6	1	1	2178	1	2328		1193	1193	1193										EW3_00200				EW5_00205	EW6_00206	EW7_00198	EW9_00198			EW18_00003	EW26_00078	EW29_00220	EW72_00057
group_1507		hypothetical protein	6	6	1	1	753	1	390		287	287	287																											GCA_000901675_1_00205
group_1509		hypothetical protein	6	6	1	1	674	1	389		185	185	185																																			GCA_000917015_1_00197	GCA_000924855_1_00209
group_169		hypothetical protein	6	6	1	1	549	1	171		164	164	164																				EW18_00213	EW26_00092	EW29_00206	EW72_00071						GCA_000903675_1_00135			GCA_000911475_1_00186	GCA_000913135_1_00207
group_171		hypothetical protein	6	6	1	1	493	1	60		164	164	164																											GCA_000901675_1_00013
group_1737		hypothetical protein	6	6	1	1	2107	1	839		224	224	224																											GCA_000901675_1_00167
group_194		hypothetical protein	6	6	1	1	327	1	25		239	239	239
group_195		hypothetical protein	6	6	1	1	431	1	393		239	239	239										EW3_00144	EW36_00031		EW42_00040	EW5_00055	EW6_00150	EW7_00142	EW9_00142
group_2016		hypothetical protein	6	6	1	1	788	1	41		287	287	287																											GCA_000901675_1_00005
group_205		hypothetical protein	6	6	1	2	237	2	119		590	956	808																											GCA_000901675_1_00020
group_207		hypothetical protein	6	6	1	2	198	2	66		1061	1061	1061																											GCA_000901675_1_00021
group_2471		hypothetical protein	6	6	1	2	246	2	128		416	416	416																											GCA_000901675_1_00104
group_2472		major capsid protein	6	6	1	2	235	2	117		1475	1475	1475																											GCA_000901675_1_00210
group_2473		gp17	6	6	1	2	234	2	116		923	923	923																											GCA_000901675_1_00211
group_2475		hypothetical protein	6	6	1	2	229	2	112		203	203	203																											GCA_000901675_1_00213
group_2476		putative tail protein	6	6	1	2	227	2	110		470	470	470																											GCA_000901675_1_00214
group_2485		DNA helicase	6	6	1	2	196	2	65		1505	1505	1505																											GCA_000901675_1_00216
orf195		putative exonuclease II	6	6	1	2	195	2	64		1070	1070	1070
group_2487		DNA primase	6	6	1	2	191	2	60		1049	1049	1049											EW36_00070		EW42_00206																			GCA_000911475_1_00117	GCA_000913135_1_00109		GCA_000917015_1_00093
group_2488		hypothetical protein	6	6	1	2	184	2	53		1259	1259	1259						EW41_00130																						GCA_000901915_1_00016		GCA_000907055_1_00135	GCA_000910895_1_00143
group_2499		hypothetical protein	6	6	1	2	33	2	275		491	491	491																											GCA_000901675_1_00026
group_250		hypothetical protein	6	6	1	1	430	1	394		257	257	257																												GCA_000901915_1_00079		GCA_000907055_1_00088	GCA_000910895_1_00088
group_2501		hypothetical protein	6	6	1	2	36	2	278		323	323	323
group_2521		hypothetical protein	6	6	1	2	414	2	328		473	473	473																				EW18_00010	EW26_00071	EW29_00003	EW72_00050						GCA_000903675_1_00116
group_2522		hypothetical protein	6	6	1	2	412	2	330		389	389	389																				EW18_00011	EW26_00070	EW29_00004	EW72_00049									GCA_000911475_1_00017	GCA_000913135_1_00012
group_2523		gp168	6	6	1	2	411	2	331		725	725	725										EW3_00176				EW5_00023	EW6_00182	EW7_00174	EW9_00174
group_2552		hypothetical protein	6	6	1	2	295	2	168		269	269	269						EW41_00119																						GCA_000901915_1_00029		GCA_000907055_1_00124	GCA_000910895_1_00135
group_2556		putative helicase	6	6	1	2	275	2	153		1796	1796	1796																											GCA_000901675_1_00209
group_274		hypothetical protein	6	6	1	1	432	1	392		347	347	347																													GCA_000903675_1_00139				GCA_000913135_1_00203		GCA_000917015_1_00189
group_347		hypothetical protein	6	6	1	1	429	1	395		293	293	293																																			GCA_000917015_1_00203
group_368		hypothetical protein	6	6	1	1	2476	1	91		269	269	269
group_373		hypothetical protein	6	6	1	2	249	2	131		839	839	839										EW3_00138	EW36_00038		EW42_00033	EW5_00061	EW6_00144	EW7_00136	EW9_00136
group_374		gp100	6	6	1	2	215	2	91		650	650	650											EW36_00135	EW4_00168	EW42_00141	EW5_00163	EW6_00042	EW7_00034	EW9_00034
group_375		putative baseplate protein	6	6	1	2	212	2	84		695	695	695						EW41_00121																						GCA_000901915_1_00025		GCA_000907055_1_00126
group_376		hypothetical protein	6	6	1	2	204	2	72		440	440	440						EW41_00125																						GCA_000901915_1_00021		GCA_000907055_1_00130	GCA_000910895_1_00138
group_377		hypothetical protein	6	6	1	2	185	2	54		917	917	917																											GCA_000901675_1_00105
group_378		structural protein 2-D,MS	6	6	1	2	41	2	284		506	509	506																											GCA_000901675_1_00175
group_379		hypothetical protein	6	6	1	2	48	2	290		497	497	497
group_380		hypothetical protein	6	6	1	2	49	2	291		542	542	542
ndoA		Endoribonuclease EndoA	6	6	1	2	273	2	151		338	380	345
group_383		low temp. requirement C protein	6	6	1	2	267	2	144		494	530	512
group_472		hypothetical protein	6	6	1	1	692	1	286		305	305	305						EW41_00151																								GCA_000907055_1_00155	GCA_000910895_1_00163
group_50		hypothetical protein	6	6	1	1	1290	1	622		389	725	669
group_558		hypothetical protein	6	6	1	2	248	2	130		410	410	410
group_559		prohead protease	6	6	1	2	238	2	120		782	812	806																				EW18_00176	EW26_00129	EW29_00169	EW72_00108												GCA_000917015_1_00162
group_560		hypothetical protein	6	6	1	2	223	2	106		3104	3107	3105						EW41_00128																						GCA_000901915_1_00018		GCA_000907055_1_00133	GCA_000910895_1_00141
group_561		deoxyguanosine kinase	6	6	1	2	190	2	59		737	788	752																				EW18_00036	EW26_00045	EW29_00029	EW72_00024									GCA_000911475_1_00043				GCA_000924855_1_00039
group_562		hypothetical protein	6	6	1	2	187	2	56		371	374	372										EW3_00005	EW36_00164		EW42_00112	EW5_00194	EW6_00011	EW7_00003	EW9_00003
group_563		hypothetical protein	6	6	1	2	186	2	55		713	713	713										EW3_00147	EW36_00028		EW42_00043	EW5_00052	EW6_00153	EW7_00145	EW9_00145
group_564		gp136	6	6	1	2	176	2	46		320	323	322										EW3_00179				EW5_00020	EW6_00185	EW7_00177	EW9_00177
group_565		hypothetical protein	6	6	1	2	56	2	298		596	605	600						EW41_00045																						GCA_000901915_1_00110		GCA_000907055_1_00055	GCA_000910895_1_00055
group_575		hypothetical protein	6	6	1	2	291	2	164		947	947	947																		EW71_00161	EW74_00131					GCA_000846645_1_00224
group_576		hypothetical protein	6	6	1	2	283	2	161		239	239	239
group_577		hypothetical protein	6	6	1	2	274	2	152		422	470	430
group_578		hypothetical protein	6	6	1	2	269	2	147		428	509	495
group_579		hypothetical protein	6	6	1	2	268	2	145		671	671	671
group_580		DNA-binding ferritin-like protein	6	6	1	2	266	2	143		479	479	479
group_605		hypothetical protein [Staphylococcus phage P108]	6	6	1	1	308	1	2760		224	224	224
group_615		ORF9 OS=Staphylococcus phage K GN=PhageK_036 PE=4 SV=1	6	6	1	1	2260	1	1615		734	749	739
yhaO		ORF72 OS=Staphylococcus phage K GN=PhageK_126 PE=4 SV=1	6	6	1	1	1298	1	2227		1025	1025	1025								EW13_00004		EW3_00131				EW5_00068	EW6_00137	EW7_00129	EW9_00129
group_640		ORF83 OS=Staphylococcus phage K GN=PhageK_138 PE=4 SV=1	6	6	1	1	1288	1	2254		320	320	320								EW13_00027		EW3_00108				EW5_00091	EW6_00114	EW7_00106	EW9_00106
group_732		RNA ligase [Staphylococcus phage phiIPLA-RODI]	6	6	1	1	2566	1	1520		692	893	859								EW13_00137		EW3_00205				EW5_00200	EW6_00005	EW7_00203	EW9_00203
group_758		hypothetical protein [Staphylococcus phage phiIPLA-RODI]	6	6	1	1	234	1	455		440	479	446								EW13_00146		EW3_00196				EW5_00003	EW6_00202	EW7_00194	EW9_00194
group_767		hypothetical protein [Staphylococcus phage Team1]	6	6	1	1	574	1	2803		326	326	326								EW13_00160		EW3_00180				EW5_00019	EW6_00186	EW7_00178	EW9_00178
group_780		nucleoside 2-deoxyribosyltransferase	6	6	1	1	2122	1	904		590	593	590								EW13_00171		EW3_00169				EW5_00030	EW6_00175	EW7_00167	EW9_00167
group_961		hypothetical protein	6	6	1	2	247	2	129		272	290	284								EW13_00198		EW3_00143				EW5_00056	EW6_00149	EW7_00141	EW9_00141
group_966		hypothetical protein	6	6	1	2	209	2	82		1385	1385	1385																				EW18_00035	EW26_00046	EW29_00028	EW72_00025													GCA_000924855_1_00038
Lys		lysin	6	6	1	2	203	2	71		1400	1400	1400																				EW18_00040	EW26_00041	EW29_00033	EW72_00020													GCA_000924855_1_00043
group_970		nicotinamide mononucleotide transporter	6	6	1	2	199	2	67		770	770	770																				EW18_00043	EW26_00038	EW29_00036	EW72_00017													GCA_000924855_1_00046
group_971		putative glutaredoxin	6	6	1	2	194	2	63		257	257	257											EW36_00066		EW42_00005							EW18_00103	EW26_00202	EW29_00096	EW72_00181
group_972		putative exonuclease	6	6	1	2	193	2	62		1901	1901	1901																		EW71_00162	EW74_00130					GCA_000846645_1_00223
group_973		hypothetical protein	6	6	1	2	192	2	61		695	695	695																		EW71_00163	EW74_00129					GCA_000846645_1_00222
group_974		hypothetical protein	6	6	1	2	189	2	58		341	350	342																																				GCA_000924855_1_00012
group_976		recombinase A	6	6	1	2	35	2	277		1241	1241	1241																				EW18_00012	EW26_00069	EW29_00005	EW72_00048										GCA_000913135_1_00014
group_977		sigma factor	6	6	1	2	37	2	279		683	755	707																												GCA_000901915_1_00010
group_978		gp152	6	6	1	2	50	2	294		770	770	770
group_985		hypothetical protein	6	6	1	2	413	2	329		386	386	386																		EW71_00158	EW74_00134					GCA_000846645_1_00227
group_986		hypothetical protein	6	6	1	2	410	2	332		644	644	644
group_988		hypothetical protein	6	6	1	2	404	2	336		728	728	728
group_532		hypothetical protein	5	5	1	1	1799	1	1298		191	281	263
group_856		hypothetical protein	5	5	1	1	1374	1	745		257	260	259
group_535		hypothetical protein	5	5	1	1	1480	1	1219		266	266	266
group_865		hypothetical protein	5	5	1	1	1590	1	984		266	266	266
group_10		hypothetical protein	5	7	1.4	1	2661	1	1497		629	887	715
nudF		ADP-ribose pyrophosphatase	5	5	1	2	202	2	70		536	536	536
group_1009		phage SPO1 gene 91	5	5	1	2	179	2	50		635	635	635
group_1088		nicotinamide-nucleotide adenylyltransferase	5	5	1	2	200	2	68		1106	1121	1118
group_1090		Orf45	5	5	1	2	45	2	286		878	887	883
group_1306		hypothetical protein [Staphylococcus phage MCE-2014]	5	5	1	1	518	1	161		350	350	350
group_1310		hypothetical protein [Staphylococcus phage MCE-2014]	5	5	1	1	2469	1	1756		245	245	245
group_1311		hypothetical protein [Staphylococcus phage MCE-2014]	5	5	1	1	2426	1	1986		452	452	452																		EW71_00159	EW74_00133					GCA_000846645_1_00226
group_1315		membrane protein [Staphylococcus phage phiIPLA-RODI]	5	5	1	1	2538	1	1632		164	164	164
group_1318		nucleoside 2-deoxyribosyltransferase [Staphylococcus phage phiIPLA-RODI]	5	5	1	1	2567	1	2025		599	599	599
group_1321		Ioh [Staphylococcus phage phiIPLA-RODI]	5	5	1	1	1392	1	773		1004	1004	1004
group_1328		hypothetical protein [Staphylococcus phage P108]	5	5	1	1	38	1	538		203	203	203
group_1333		TreE [Staphylococcus phage phiIPLA-RODI]	5	5	1	1	751	1	401		320	323	322
group_1336		hypothetical protein	5	5	1	1	398	1	2773		389	389	389
group_1337		hypothetical protein [Staphylococcus phage MCE-2014]	5	5	1	1	397	1	2774		1037	1037	1037																		EW71_00157	EW74_00135					GCA_000846645_1_00228
group_1338		hypothetical protein [Staphylococcus phage phiIPLA-RODI]	5	5	1	1	218	1	454		398	398	398																		EW71_00160	EW74_00132					GCA_000846645_1_00225
group_1339		hypothetical protein [Staphylococcus phage S25-3]	5	5	1	1	301	1	453		200	200	200
group_1340		hypothetical protein [Staphylococcus phage P108]	5	5	1	1	302	1	452		437	437	437
group_1341		hypothetical protein PHAGE6E_71 [Staphylococcus phage 6ec]	5	5	1	1	303	1	451		278	278	278
group_1342		hypothetical protein [Staphylococcus phage Ipla7]	5	5	1	1	304	1	450		230	230	230
group_1343		hypothetical protein [Staphylococcus phage phiIPLA-RODI]	5	5	1	1	305	1	449		239	239	239
group_1344		hypothetical protein	5	5	1	1	306	1	448		419	419	419
group_1345		hypothetical protein [Staphylococcus phage S25-3]	5	5	1	1	300	1	2705		224	224	224
group_1346		putative protein OS=Staphylococcus phage K GN=PhageK_196 PE=4 SV=1	5	5	1	1	299	1	2704		671	671	671
group_1347		hypothetical protein [Staphylococcus phage phiSA12]	5	5	1	1	298	1	2703		296	296	296
group_1348		putative protein OS=Staphylococcus phage K GN=PhageK_194 PE=4 SV=1	5	5	1	1	297	1	2702		263	263	263
group_1349		hypothetical protein [Staphylococcus phage P108]	5	5	1	1	296	1	509		311	311	311
group_1350		hypothetical protein [Staphylococcus phage S25-3]	5	5	1	1	244	1	529		404	404	404																				EW18_00216	EW26_00089	EW29_00209	EW72_00068
group_1351		putative protein OS=Staphylococcus phage K GN=PhageK_186 PE=4 SV=1	5	5	1	1	151	1	559		326	326	326										EW3_00077				EW5_00122	EW6_00083	EW7_00075	EW9_00075
group_1352		hypothetical protein	5	5	1	1	19	1	560		176	176	176
group_1353		hypothetical protein [Staphylococcus phage S25-3]	5	5	1	1	18	1	554		188	188	188
group_1354		hypothetical protein IME_045 [Staphylococcus phage IME-SA4]	5	5	1	1	17	1	555		380	380	380
group_1355		ORF041 [Staphylococcus virus G1]	5	5	1	1	1285	1	2261		707	707	707
group_1356		recombination exonuclease [Staphylococcus phage MCE-2014]	5	5	1	1	1299	1	630		1028	1028	1028
group_1357		hypothetical protein	5	5	1	1	1300	1	638		281	281	281
group_1358		hypothetical protein [Staphylococcus phage P108]	5	5	1	1	1326	1	656		2987	2987	2987
group_1359		glycerophosphoryl diester phosphodiesterase [Staphylococcus phage MCE-2014]	5	5	1	1	2783	1	664		1892	1892	1892
group_1360		glycerophosphoryl diester phosphodiesterase [Staphylococcus phage MCE-2014]	5	5	1	1	2782	1	665		1946	1946	1946
group_1361		putative membrane protein [Staphylococcus phage phiSA12]	5	5	1	1	2757	1	748		194	194	194
group_1364		PhoH-like protein	5	5	1	1	2200	1	1524		755	755	755
group_1365		HNH endonuclease III [Bacillus phage Phrodo]	5	5	1	1	2570	1	1525		1082	1082	1082
group_1366		putative protein OS=Staphylococcus phage K GN=PhageK_059 PE=4 SV=1	5	5	1	1	2571	1	1526		224	224	224
group_1367		ORF13 OS=Staphylococcus phage K GN=PhageK_042 PE=4 SV=1	5	5	1	1	2249	1	1622		533	533	533
group_1368		putative protein OS=Staphylococcus phage K GN=PhageK_037 PE=4 SV=1	5	5	1	1	2246	1	1742		239	239	239																				EW18_00056	EW26_00025	EW29_00049	EW72_00004									GCA_000911475_1_00064
group_1370		hypothetical protein [Staphylococcus phage phiSA12]	5	5	1	1	2266	1	1734		1868	1868	1868										EW3_00006				EW5_00193	EW6_00012	EW7_00004	EW9_00004
2.43		gp2.43	5	5	1	1	2449	1	1783		2096	2096	2096										EW3_00193				EW5_00006	EW6_00199	EW7_00191	EW9_00191
group_1372		TreT [Staphylococcus phage phiIPLA-RODI]	5	5	1	1	2443	1	198		269	269	269						EW41_00150																								GCA_000907055_1_00154	GCA_000910895_1_00162
group_1373		hypothetical protein [Staphylococcus phage phiIPLA-C1C]	5	5	1	1	2442	1	172		473	473	473
group_1374		TreN [Staphylococcus phage phiIPLA-C1C]	5	5	1	1	421	1	233		146	146	146
group_1375		hypothetical protein [Staphylococcus phage P108]	5	5	1	1	762	1	2725		239	239	239
group_1376		hypothetical protein [Staphylococcus phage MCE-2014]	5	5	1	1	275	1	2763		299	299	299
group_1377		TreE [Staphylococcus phage phiIPLA-RODI]	5	5	1	1	402	1	2764		317	317	317
group_1475		putative HNH endonuclease	5	5	1	1	2121	1	905		785	785	785
group_1857		hypothetical protein	5	5	1	1	1581	1	975		803	803	803
group_1858		hypothetical protein	5	5	1	1	1582	1	976		164	164	164
group_1859		hypothetical protein	5	5	1	1	1583	1	977		491	491	491
group_1860		hypothetical protein	5	5	1	1	1584	1	978		386	386	386
group_1861		hypothetical protein	5	5	1	1	1585	1	979		371	371	371
group_1862		hypothetical protein	5	5	1	1	1586	1	980		1691	1691	1691
group_1863		prohead protease	5	5	1	1	1587	1	981		761	770	766
group_1864		hypothetical protein	5	5	1	1	1589	1	983		1391	1391	1391
group_1865		hypothetical protein	5	5	1	1	1591	1	985		908	908	908
group_1866		hypothetical protein	5	5	1	1	1593	1	987		635	635	635
group_1867		hypothetical protein	5	5	1	1	1594	1	988		857	857	857
group_1868		hypothetical protein	5	5	1	1	1596	1	990		1784	1784	1784
group_1870		hypothetical protein	5	5	1	1	1877	1	1372		410	410	410
group_1871		hypothetical protein	5	5	1	1	1875	1	1370		3308	3317	3315
group_1872		tail tip protein	5	5	1	1	1874	1	1369		581	581	581
group_1873		putative tail lysin	5	5	1	1	1873	1	1368		797	797	797
group_1874		hypothetical protein	5	5	1	1	1871	1	1366		908	908	908
group_1875		hypothetical protein	5	5	1	1	1870	1	1365		2144	2153	2151																				EW18_00014	EW26_00067	EW29_00007	EW72_00046													GCA_000924855_1_00014
group_1877		hypothetical protein	5	5	1	1	1865	1	1360		1046	1046	1046																				EW18_00021	EW26_00060	EW29_00014	EW72_00039													GCA_000924855_1_00024
group_1880		putative receptor binding protein	5	5	1	1	1854	1	1349		1370	1370	1370																				EW18_00027	EW26_00054	EW29_00020	EW72_00033													GCA_000924855_1_00030
group_1882		hypothetical protein	5	5	1	1	1851	1	1346		1439	1439	1439																				EW18_00042	EW26_00039	EW29_00035	EW72_00018
group_1883		hypothetical protein	5	5	1	1	1849	1	1343		563	563	563																				EW18_00055	EW26_00026	EW29_00048	EW72_00005
group_1885		exonuclease	5	5	1	1	1846	1	1340		1913	1913	1913																				EW18_00099	EW26_00206	EW29_00092	EW72_00185
group_1886		hypothetical protein	5	5	1	1	1844	1	1339		599	599	599																				EW18_00198	EW26_00107	EW29_00191	EW72_00086
group_1887		hypothetical protein	5	5	1	1	1843	1	1338		1055	1055	1055																				EW18_00224	EW26_00081	EW29_00217	EW72_00060
group_1888		hypothetical protein	5	5	1	1	1842	1	1337		311	311	311										EW3_00003				EW5_00196	EW6_00009	EW7_00001	EW9_00001
group_1889		hypothetical protein	5	5	1	1	1841	1	1336		434	434	434										EW3_00004				EW5_00195	EW6_00010	EW7_00002	EW9_00002
group_1890		hypothetical protein	5	5	1	1	1840	1	1335		611	611	611										EW3_00007				EW5_00192	EW6_00013	EW7_00005	EW9_00005
group_1891		hypothetical protein	5	5	1	1	1839	1	1334		398	398	398										EW3_00008				EW5_00191	EW6_00014	EW7_00006	EW9_00006
group_1893		putative ribonucleotide reductase minor subunit	5	5	1	1	1836	1	1332		1046	1046	1046										EW3_00009				EW5_00190	EW6_00015	EW7_00007	EW9_00007
group_1894		hypothetical protein	5	5	1	1	1835	1	1331		311	311	311										EW3_00010				EW5_00189	EW6_00016	EW7_00008	EW9_00008
group_1895		thioredoxin-like protein	5	5	1	1	1834	1	1330		323	323	323										EW3_00011				EW5_00188	EW6_00017	EW7_00009	EW9_00009
group_1896		hypothetical protein	5	5	1	1	1831	1	1327		299	299	299										EW3_00012				EW5_00187	EW6_00018	EW7_00010	EW9_00010
group_1900		hypothetical protein	5	5	1	1	1827	1	1322		482	482	482										EW3_00013				EW5_00186	EW6_00019	EW7_00011	EW9_00011
group_1901		hypothetical protein	5	5	1	1	1822	1	1319		368	368	368										EW3_00015				EW5_00184	EW6_00021	EW7_00013	EW9_00013
group_1902		hypothetical protein	5	5	1	1	1820	1	1318		656	656	656										EW3_00016				EW5_00183	EW6_00022	EW7_00014	EW9_00014
group_1903		putative Ig-like protein	5	5	1	1	1818	1	1316		659	659	659										EW3_00017				EW5_00182	EW6_00023	EW7_00015	EW9_00015
group_1904		hypothetical protein	5	5	1	1	1811	1	1312		335	338	337										EW3_00018				EW5_00181	EW6_00024	EW7_00016	EW9_00016
group_1905		hypothetical protein	5	5	1	1	1810	1	1311		539	539	539										EW3_00019				EW5_00180	EW6_00025	EW7_00017	EW9_00017
group_1906		hypothetical protein	5	5	1	1	1807	1	1308		845	845	845										EW3_00021				EW5_00178	EW6_00027	EW7_00019	EW9_00019
group_1907		hypothetical protein	5	5	1	1	1804	1	1305		488	488	488										EW3_00023				EW5_00176	EW6_00029	EW7_00021	EW9_00021
group_1909		hypothetical protein	5	5	1	1	1802	1	1302		701	701	701										EW3_00025				EW5_00174	EW6_00031	EW7_00023	EW9_00023
group_1911		hypothetical protein	5	5	1	1	1797	1	1292		500	500	500										EW3_00026				EW5_00173	EW6_00032	EW7_00024	EW9_00024
group_1914		hypothetical protein	5	5	1	1	1792	1	1286		2336	2336	2336										EW3_00027				EW5_00172	EW6_00033	EW7_00025	EW9_00025
group_1916		membrane protein	5	5	1	1	1790	1	1284		806	806	806										EW3_00068				EW5_00131	EW6_00074	EW7_00066	EW9_00066
group_1919		hypothetical protein	5	5	1	1	1787	1	1281		509	509	509										EW3_00085				EW5_00114	EW6_00091	EW7_00083	EW9_00083
group_1932		hypothetical protein	5	5	1	1	1761	1	1249		353	353	353										EW3_00086				EW5_00113	EW6_00092	EW7_00084	EW9_00084
group_1933		hypothetical protein	5	5	1	1	1758	1	1248		398	398	398										EW3_00096				EW5_00103	EW6_00102	EW7_00094	EW9_00094
group_1946		hypothetical protein	5	5	1	1	1494	1	1196		200	200	200										EW3_00101				EW5_00098	EW6_00107	EW7_00099	EW9_00099
group_1947		hypothetical protein	5	5	1	1	1495	1	1195		221	221	221										EW3_00102				EW5_00097	EW6_00108	EW7_00100	EW9_00100
group_1955		hypothetical protein	5	5	1	1	1517	1	1173		254	254	254										EW3_00109				EW5_00090	EW6_00115	EW7_00107	EW9_00107
group_1969		hypothetical protein	5	5	1	1	1561	1	952		221	221	221										EW3_00153				EW5_00046	EW6_00159	EW7_00151	EW9_00151
group_1970		hypothetical protein	5	5	1	1	1566	1	957		560	560	560										EW3_00154				EW5_00045	EW6_00160	EW7_00152	EW9_00152
group_1971		hypothetical protein	5	5	1	1	1567	1	958		236	236	236										EW3_00155				EW5_00044	EW6_00161	EW7_00153	EW9_00153
group_1973		gp67	5	5	1	1	1572	1	965		332	332	332										EW3_00170				EW5_00029	EW6_00176	EW7_00168	EW9_00168
group_1974		membrane protein	5	5	1	1	1573	1	966		323	326	323										EW3_00174				EW5_00025	EW6_00180	EW7_00172	EW9_00172
group_1975		hypothetical protein	5	5	1	1	1574	1	967		359	359	359										EW3_00178				EW5_00021	EW6_00184	EW7_00176	EW9_00176
group_1976		hypothetical protein	5	5	1	1	1575	1	968		263	263	263										EW3_00186				EW5_00013	EW6_00192	EW7_00184	EW9_00184
group_1977		hypothetical protein	5	5	1	1	1576	1	969		419	419	419										EW3_00188				EW5_00011	EW6_00194	EW7_00186	EW9_00186
group_2015		hypothetical protein	5	5	1	1	725	1	2930		287	287	287										EW3_00189				EW5_00010	EW6_00195	EW7_00187	EW9_00187
group_2296		hypothetical protein	5	5	1	1	1832	1	1328		725	731	726										EW3_00195				EW5_00004	EW6_00201	EW7_00193	EW9_00193
group_2297		hypothetical protein	5	5	1	1	1819	1	1317		344	347	345										EW3_00201				EW5_00204	EW6_00001	EW7_00199	EW9_00199
group_2507		hypothetical protein	5	5	1	2	432	2	307		416	416	416										EW3_00203				EW5_00202	EW6_00003	EW7_00201	EW9_00201
group_2517		hypothetical protein	5	5	1	2	422	2	320		1118	1118	1118										EW3_00204				EW5_00201	EW6_00004	EW7_00202	EW9_00202
66		TelA-like protein	5	5	1	2	417	2	326		1088	1088	1088						EW41_00149																								GCA_000907055_1_00153	GCA_000910895_1_00161
group_2526		hypothetical protein	5	5	1	2	401	2	349		170	170	170
group_2549		hypothetical protein	5	5	1	2	299	2	446		329	329	329
group_2563		hypothetical protein	5	5	1	2	233	2	115		917	917	917
group_2858		hypothetical protein	5	5	1	1	2276	1	1994		104	104	104
group_2888		hypothetical protein	5	5	1	1	1588	1	982		1013	1022	1014
group_289		terminase large subunit	5	5	1	2	240	2	122		353	1826	1200
group_291		gp106	5	5	1	2	205	2	78		4265	4265	4265
group_292		hypothetical protein	5	5	1	2	182	2	52		518	524	520
group_2937		exonuclease	5	5	1	1	1848	1	1342		1034	1037	1034
group_2938		hypothetical protein	5	5	1	1	1824	1	1321		1235	1253	1242
group_366		hypothetical protein	5	5	1	1	1798	1	1295		170	362	318
group_367		hypothetical protein	5	5	1	1	1518	1	1172		584	584	584
group_381		hypothetical protein	5	5	1	2	399	2	352		386	407	399
group_385		hypothetical protein	5	5	1	2	177	2	48		626	626	626
group_386		putative protein OS=Staphylococcus phage K GN=PhageK_186 PE=4 SV=1	5	5	1	1	246	1	2753		263	332	309
group_389		serine/threonine protein phosphatase	5	5	1	1	2467	1	1748		707	713	708
group_434		exonuclease	5	5	1	1	1050	1	2403		443	443	443
group_455		hypothetical protein	5	5	1	1	1421	1	2099		359	773	690
group_516		hypothetical protein	5	5	1	1	1134	1	2825		737	737	737
group_519		terminal repeat-encoded protein	5	5	1	1	743	1	2946		293	293	293
group_525		hypothetical protein	5	5	1	1	1853	1	1348		1742	3002	2747
group_526		hypothetical protein	5	5	1	1	1838	1	1333		1154	2117	1731
group_530		hypothetical protein	5	5	1	1	1812	1	1313		776	1265	1167
group_537		hypothetical protein	5	5	1	1	1522	1	1167		578	578	578
group_540		hypothetical protein	5	5	1	1	1539	1	1148		266	266	266
group_541		membrane protein	5	5	1	1	1540	1	1147		635	635	635
group_551		hypothetical protein	5	5	1	1	1516	1	1175		482	530	502
group_567		hypothetical protein	5	5	1	2	428	2	313		281	284	281
492		hypothetical protein	5	5	1	2	303	2	432		359	395	366
group_582		putative IS transposase (OrfB)	5	5	1	2	259	2	140		1127	1235	1166
group_583	isaA	putative transglycosylase IsaA	5	5	1	2	257	2	133		221	401	365
group_586		hypothetical protein	5	5	1	2	330	2	426		284	284	284
group_604		hypothetical protein [Staphylococcus phage P108]	5	5	1	1	188	1	423		653	653	653
group_618		hypothetical protein	5	5	1	1	2641	1	1580		410	410	410
group_65		putative terminase large subunit	5	5	1	1	1580	1	974		770	1547	1032
group_726		hypothetical protein [Staphylococcus phage MCE-2014]	5	5	1	1	503	1	148		236	248	245
group_749		hypothetical protein [Staphylococcus phage P108]	5	5	1	1	656	1	271		389	389	389
group_765		hypothetical protein [Staphylococcus phage P108]	5	5	1	1	597	1	193		221	221	221
group_781		hypothetical protein	5	5	1	1	1998	1	812		398	398	398
group_841		hypothetical protein	5	5	1	1	2110	1	842		734	3806	3191
group_846		hypothetical protein	5	5	1	1	2492	1	1802		290	290	290
group_866		hypothetical protein	5	5	1	1	1592	1	986		860	860	860
group_867		hypothetical protein	5	5	1	1	1595	1	989		221	221	221
group_868		hypothetical protein	5	5	1	1	1883	1	1376		134	134	134
group_869		hypothetical protein	5	5	1	1	1881	1	1375		461	461	461
group_870		virion component	5	5	1	1	1879	1	1373		293	293	293
group_871		tail morphogenetic protein	5	5	1	1	1876	1	1371		509	509	509
group_872		tail lysin	5	5	1	1	1872	1	1367		2606	2606	2606
pghP		poly-gamma-glutamate hydrolase of phage (PghP)	5	5	1	1	1869	1	1364		668	668	668
group_874		hypothetical protein	5	5	1	1	1868	1	1363		797	797	797
group_875		hypothetical protein	5	5	1	1	1867	1	1362		524	524	524
group_876		hypothetical protein	5	5	1	1	1862	1	1358		521	521	521
group_877		tail protein	5	5	1	1	1860	1	1356		3455	3455	3455
group_878		hypothetical protein	5	5	1	1	1859	1	1355		152	152	152
group_880		hypothetical protein	5	5	1	1	1852	1	1347		1613	1613	1613
group_881		hypothetical protein	5	5	1	1	1850	1	1344		305	305	305
group_882		hypothetical protein	5	5	1	1	1817	1	1315		260	260	260
group_883		hypothetical protein	5	5	1	1	1809	1	1310		749	749	749
group_884		hypothetical protein	5	5	1	1	1808	1	1309		386	413	407
group_885		hypothetical protein	5	5	1	1	1806	1	1307		500	500	500
group_886		hypothetical protein	5	5	1	1	1805	1	1306		725	725	725
group_888		hypothetical protein	5	5	1	1	1795	1	1290		560	560	560
group_895		hypothetical protein	5	5	1	1	1757	1	1247		203	203	203
group_896		hypothetical protein	5	5	1	1	1751	1	1241		416	419	417
group_897		ETA orf 33-like protein	5	5	1	1	1747	1	1237		236	236	236
group_898		hypothetical protein	5	5	1	1	1498	1	1194		308	308	308
group_906		hypothetical protein	5	5	1	1	1521	1	1168		278	278	278
group_909		hypothetical protein	5	5	1	1	1535	1	1154		416	416	416
group_913		hypothetical protein	5	5	1	1	1563	1	954		221	221	221
group_914		hypothetical protein	5	5	1	1	1569	1	962		221	221	221
group_915		hypothetical protein	5	5	1	1	1571	1	964		209	209	209
group_928		hypothetical protein	5	5	1	1	2162	1	2338		479	479	479
group_950		hypothetical protein	5	5	1	1	543	1	1793		221	221	221
group_989		hypothetical protein	5	5	1	2	402	2	338		197	197	197
group_1307		putative protein OS=Staphylococcus phage K GN=PhageK_020 PE=4 SV=1	4	4	1	1	500	1	156		269	269	269
group_1172		hypothetical protein	4	4	1	1	1310	1	2228		281	281	281
group_611		TreT [Staphylococcus phage phiIPLA-RODI]	4	4	1	1	2441	1	200		269	269	269
group_612		hypothetical protein [Staphylococcus phage S25-4]	4	4	1	1	2448	1	1781		170	422	233
group_1173		hypothetical protein [Staphylococcus phage P108]	4	4	1	1	1293	1	631		377	377	377
group_621		hypothetical protein [Staphylococcus phage phiIPLA-RODI]	4	4	1	1	2666	1	2051		227	227	227
group_1192		hypothetical protein [Staphylococcus phage MCE-2014]	4	4	1	1	2934	1	2674		176	179	176																			EW74_00004
group_1241		hypothetical protein	4	4	1	1	1012	1	2303		1295	1295	1295																												GCA_000901915_1_00036			GCA_000910895_1_00128
group_632		putative membrane protein [Staphylococcus phage phiSA12]	4	4	1	1	2739	1	768		194	194	194																													GCA_000903675_1_00127
group_1249		hypothetical protein	4	4	1	1	2164	1	2307		101	101	101
group_1260		hypothetical protein	4	4	1	1	1995	1	804		131	131	131
group_1266		hypothetical protein Stau2_145 [Staphylococcus phage Stau2]	4	4	1	1	2074	1	835		260	260	260
group_633		hypothetical protein [Staphylococcus phage MCE-2014]	4	4	1	1	2749	1	765		311	311	311
group_634		hypothetical protein [Staphylococcus phage P108]	4	4	1	1	1323	1	2202		3584	3584	3584
group_1273		putative protein OS=Staphylococcus phage K GN=PhageK_184 PE=4 SV=1	4	4	1	1	1128	1	2818		287	287	287
group_1274		hypothetical protein [Staphylococcus virus SA11]	4	4	1	1	1127	1	2817		728	728	728
group_72		hypothetical protein	4	4	1	1	1433	1	791		563	1817	1363
group_1275		hypothetical protein [Staphylococcus virus SA11]	4	4	1	1	1131	1	2820		308	308	308
group_1305		hypothetical protein [Staphylococcus phage phiIPLA-RODI]	4	4	1	1	494	1	58		236	236	236
group_1		hypothetical protein	4	4	1	1	1386	1	2186		143	4058	2420
group_1011		hypothetical protein	4	4	1	2	420	2	321		746	746	746
group_1013		hypothetical protein	4	4	1	2	355	2	372		260	260	260
group_1094		hypothetical protein	4	4	1	2	270	2	148		215	215	215
group_1111		putative protein OS=Staphylococcus phage K GN=PhageK_194 PE=4 SV=1	4	4	1	1	186	1	508		263	263	263
group_1143		hypothetical protein [Staphylococcus phage MCE-2014]	4	4	1	1	2447	1	1786		236	236	236																				EW18_00019	EW26_00062	EW29_00012	EW72_00041													GCA_000924855_1_00022
group_1144		hypothetical protein LfeInf_005 [Lactobacillus phage LfeInf]	4	4	1	1	2433	1	1776		1103	1103	1103																				EW18_00215	EW26_00090	EW29_00208	EW72_00069
group_1146		hypothetical protein	4	4	1	1	2457	1	1917		383	383	383										EW3_00191				EW5_00008	EW6_00197	EW7_00189	EW9_00189
group_1161		putative protein OS=Staphylococcus phage K GN=PhageK_076 PE=4 SV=1	4	4	1	1	2685	1	1493		209	209	209						EW41_00152																						GCA_000901915_1_00183
group_1164		putative protein OS=Staphylococcus phage K GN=PhageK_099 PE=4 SV=1	4	4	1	1	2730	1	2154		215	215	215																												GCA_000901915_1_00007
group_1165		major tail sheath protein [Staphylococcus phage phiIPLA-RODI]	4	4	1	1	2731	1	2159		1763	1763	1763																													GCA_000903675_1_00106
group_1167		glycerophosphoryl diester phosphodiesterase [Staphylococcus phage MCE-2014]	4	4	1	1	1327	1	746		1937	1937	1937																																GCA_000911475_1_00119	GCA_000913135_1_00111		GCA_000917015_1_00095
group_1168		putative glycerophosphoryl diester phosphodiesterase [Staphylococcus phage phiSA12]	4	4	1	1	1328	1	659		1889	1889	1889
group_1308		hypothetical protein	4	4	1	1	501	1	155		251	251	251
group_1309		hypothetical protein [Staphylococcus phage MCE-2014]	4	4	1	1	502	1	154		290	290	290
group_1322		putative protein OS=Staphylococcus phage K GN=PhageK_104 PE=4 SV=1	4	4	1	1	1389	1	750		194	194	194
group_1331		hypothetical protein	4	4	1	1	691	1	374		764	764	764
group_1332		hypothetical protein EFDG1_150 [Enterococcus phage EFDG1]	4	4	1	1	750	1	402		638	638	638
group_1334		TreB [Staphylococcus phage phiIPLA-RODI]	4	4	1	1	400	1	2771		185	185	185
group_1335		hypothetical protein	4	4	1	1	399	1	2772		236	236	236
group_1472		hypothetical protein	4	4	1	1	2084	1	2877		344	344	344
group_1482		hypothetical protein [Staphylococcus phage P108]	4	4	1	1	401	1	2770		314	314	314
group_1506		hypothetical protein	4	4	1	1	783	1	26		287	287	287
group_1712		putative lipase/acylhydrolase domain-containing protein	4	4	1	1	2513	1	1746		1850	1850	1850
group_1741		hypothetical protein	4	4	1	1	1118	1	2853		146	146	146
group_1743		hypothetical protein	4	4	1	1	1137	1	2833		308	308	308
group_1749		virion component	4	4	1	1	2646	1	2038		614	614	614
group_1755		hypothetical protein	4	4	1	1	394	1	65		272	272	272
group_1761		hypothetical protein	4	4	1	1	1175	1	2538		497	497	497
group_1772		hypothetical protein	4	4	1	1	609	1	56		137	137	137
group_1774		hypothetical protein	4	4	1	1	2482	1	1797		344	344	344
group_1809		hypothetical protein	4	4	1	1	2915	1	595		176	176	176
group_1912		hypothetical protein	4	4	1	1	1796	1	1291		323	323	323
group_1913		hypothetical protein	4	4	1	1	1794	1	1289		347	347	347
group_1915		hypothetical protein	4	4	1	1	1791	1	1285		272	272	272
group_1917		hypothetical protein	4	4	1	1	1789	1	1283		188	188	188
group_1918		hypothetical protein	4	4	1	1	1788	1	1282		176	176	176
group_1936		hypothetical protein	4	4	1	1	1752	1	1242		200	200	200
group_1941		hypothetical protein	4	4	1	1	1482	1	1218		260	260	260
group_1944		hypothetical protein	4	4	1	1	1492	1	1198		335	335	335
group_1945		hypothetical protein	4	4	1	1	1493	1	1197		200	200	200
group_1957		hypothetical protein	4	4	1	1	1527	1	1165		341	341	341
group_1960		hypothetical protein	4	4	1	1	1537	1	1151		167	167	167
group_1972		hypothetical protein	4	4	1	1	1568	1	959		344	344	344
group_200		hypothetical protein	4	4	1	1	352	1	2971		284	284	284
group_2044		hypothetical protein	4	4	1	1	883	1	605		536	536	536
group_210		putative DNA polymerase	4	4	1	2	25	2	268		722	3017	1931											EW36_00069
group_228		hypothetical protein	4	4	1	1	2163	1	2342		701	992	891
group_231		phage anti-repressor protein	4	4	1	1	1990	1	926		443	443	443
group_2331		hypothetical protein	4	4	1	1	1385	1	766		455	455	455
group_2332		hypothetical protein	4	4	1	1	2813	1	2214		374	374	374																				EW18_00013	EW26_00068	EW29_00006	EW72_00047
group_2544		hypothetical protein	4	4	1	2	307	2	428		278	278	278																				EW18_00016	EW26_00065	EW29_00009	EW72_00044
group_2546		hypothetical protein	4	4	1	2	304	2	430		305	305	305																				EW18_00017	EW26_00064	EW29_00010	EW72_00043
group_2553		hypothetical protein	4	4	1	2	285	2	163		302	302	302																				EW18_00018	EW26_00063	EW29_00011	EW72_00042
group_2554		hypothetical protein	4	4	1	2	284	2	162		308	308	308																				EW18_00102	EW26_00203	EW29_00095	EW72_00182
group_272		hypothetical protein	4	4	1	1	324	1	45		347	347	347																				EW18_00217	EW26_00088	EW29_00210	EW72_00067
group_286		transposase, IS605 OrfB family	4	4	1	1	1048	1	2401		779	1226	996																				EW18_00223	EW26_00082	EW29_00216	EW72_00061
group_2992		gp052	4	4	1	2	271	2	149		764	764	764										EW3_00001				EW5_00198	EW6_00007	EW7_00205
group_321		putative protein OS=Staphylococcus phage K GN=PhageK_005 PE=4 SV=1	4	4	1	1	756	1	398		293	293	293										EW3_00002				EW5_00197	EW6_00008	EW7_00206
group_365		hypothetical protein	4	4	1	1	1813	1	1314		740	740	740						EW41_00126																						GCA_000901915_1_00020		GCA_000907055_1_00131	GCA_000910895_1_00139
group_384		gp107	4	4	1	2	155	2	77		524	524	524														EW5_00199	EW6_00006	EW7_00204	EW9_00204
group_442		hypothetical protein	4	4	1	1	582	1	79		131	131	131
group_515		hypothetical protein	4	4	1	1	2102	1	826		539	539	539																											GCA_000901675_1_00032		GCA_000903675_1_00095
group_523		putative transposase	4	4	1	1	1375	1	663		1109	1109	1109																												GCA_000901915_1_00027
group_528		putative DNA repair protein	4	4	1	1	1823	1	1320		224	1229	726																												GCA_000901915_1_00039
group_533		hypothetical protein	4	4	1	1	1786	1	1280		1109	1109	1109																													GCA_000903675_1_00065				GCA_000913135_1_00059		GCA_000917015_1_00044
group_542		hypothetical protein	4	4	1	1	1565	1	956		737	1454	1095																													GCA_000903675_1_00120
group_546		hypothetical protein	4	4	1	1	1281	1	2267		1172	1178	1174																														GCA_000907055_1_00107	GCA_000910895_1_00107
group_554		hypothetical protein	4	4	1	1	1556	1	947		737	740	737																																GCA_000911475_1_00018	GCA_000913135_1_00013
group_566		hypothetical protein	4	4	1	2	434	2	305		629	629	629																																GCA_000911475_1_00021	GCA_000913135_1_00016
group_574		hypothetical protein	4	4	1	2	122	2	444		278	278	278																																			GCA_000917015_1_00159
group_584		hypothetical protein	4	4	1	2	213	2	85		527	527	527
group_585		hypothetical protein	4	4	1	2	180	2	51		407	407	407
group_587		hypothetical protein	4	4	1	2	251	2	132		227	272	250
group_600		hypothetical protein	4	4	1	2	34	2	276		1232	1232	1232
group_607		hypothetical protein [Staphylococcus phage S25-3]	4	4	1	1	282	1	2733		293	293	293
treB_1		TreB	4	4	1	1	738	1	2940		185	185	185
group_770		terminal repeat-encoded protein	4	4	1	1	412	1	330		287	287	287
group_771		terminal repeat-encoded protein	4	4	1	1	540	1	1792		269	269	269
group_773		hypothetical protein	4	4	1	1	2268	1	1736		215	215	215
group_779		hypothetical protein	4	4	1	1	2098	1	834		530	530	530
group_782		hypothetical protein	4	4	1	1	2155	1	934		911	911	911
group_818		hypothetical protein	4	4	1	1	784	1	27		326	326	326
group_842		hypothetical protein	4	4	1	1	1119	1	2843		233	233	233
group_85		hypothetical protein	4	4	1	1	1429	1	2087		269	380	347
group_853		group I intron protein	4	4	1	1	2180	1	1484		662	770	689
group_889		hypothetical protein	4	4	1	1	1793	1	1288		227	263	236						EW41_00003																						GCA_000901915_1_00153
group_894		hypothetical protein	4	4	1	1	1763	1	1251		218	218	218
group_912		hypothetical protein	4	4	1	1	1560	1	951		596	596	596
group_917		hypothetical protein	4	4	1	1	2138	1	803		215	215	215
group_938		hypothetical protein	4	4	1	1	1542	1	1146		302	302	302
group_979		hypothetical protein	4	4	1	2	51	2	295		1622	1622	1622
group_980		hypothetical protein	4	4	1	2	52	2	296		1322	1322	1322
group_981		N-deoxyribosyltransferase	4	4	1	2	431	2	308		482	482	482
group_982		hypothetical protein	4	4	1	2	430	2	309		2390	2390	2390
group_993		hypothetical protein	4	4	1	2	370	2	367		368	371	369
group_1107		hypothetical protein [Staphylococcus phage S25-3]	3	3	1	1	150	1	558		179	179	179																					EW26_00080	EW29_00218	EW72_00059
group_1108		hypothetical protein	3	3	1	1	245	1	2748		665	665	665
group_1110		hypothetical protein [Staphylococcus phage phiSA12]	3	3	1	1	242	1	2754		401	401	401
group_1112		hypothetical protein [Staphylococcus phage S25-3]	3	3	1	1	295	1	2746		485	485	485
group_1113		hypothetical protein	3	3	1	1	294	1	2745		290	290	290																												GCA_000901915_1_00013
group_1114		hypothetical protein	3	3	1	1	293	1	2744		191	191	191																																GCA_000911475_1_00120	GCA_000913135_1_00112		GCA_000917015_1_00096
group_1115		hypothetical protein	3	3	1	1	292	1	2743		179	179	179
group_1116		hypothetical protein	3	3	1	1	291	1	2742		146	146	146
group_1117		hypothetical protein	3	3	1	1	290	1	2741		200	200	200
group_1118		hypothetical protein	3	3	1	1	289	1	2740		161	161	161
group_1119		hypothetical protein [Staphylococcus phage Ipla7]	3	3	1	1	288	1	2739		224	224	224
group_1120		hypothetical protein PHAGE6E_71 [Staphylococcus phage 6ec]	3	3	1	1	287	1	2738		278	278	278
group_1121		hypothetical protein	3	3	1	1	286	1	2737		236	236	236
group_1122		hypothetical protein [Staphylococcus phage S25-3]	3	3	1	1	285	1	2736		1097	1097	1097
group_1123		hypothetical protein [Staphylococcus phage MCE-2014]	3	3	1	1	284	1	2735		182	182	182
group_1124		hypothetical protein	3	3	1	1	283	1	2734		182	182	182
group_1125		hypothetical protein [Staphylococcus phage S25-3]	3	3	1	1	281	1	2731		173	173	173
group_1126		hypothetical protein [Staphylococcus phage P108]	3	3	1	1	280	1	2730		314	314	314																										GCA_000859345_1_00001
group_1127		hypothetical protein	3	3	1	1	279	1	2729		299	299	299																													GCA_000903675_1_00128
group_1128		terminal repeat-encoded protein [Staphylococcus phage phiSA12]	3	3	1	1	278	1	2728		287	287	287											EW36_00179		EW42_00097
group_1129		hypothetical protein	3	3	1	1	277	1	2727		290	290	290											EW36_00192		EW42_00084
group_1130		terminal repeat-encoded protein	3	3	1	1	274	1	2724		236	236	236											EW36_00202		EW42_00074
group_1131		hypothetical protein [Staphylococcus phage P108]	3	3	1	1	273	1	2723		239	239	239						EW41_00133																								GCA_000907055_1_00138	GCA_000910895_1_00146
group_1132		hypothetical protein	3	3	1	1	272	1	2722		578	578	578						EW41_00176
group_1135		hypothetical protein EFP_gp125 [Enterococcus phage phiEF24C]	3	3	1	1	420	1	337		194	194	194
group_1137		hypothetical protein	3	3	1	1	599	1	195		218	218	218																												GCA_000901915_1_00028
group_1138		terminal repeat-encoded protein [Staphylococcus phage phiSA12]	3	3	1	1	2437	1	202		473	473	473																											GCA_000901675_1_00089
group_1139		hypothetical protein [Staphylococcus phage S25-3]	3	3	1	1	2438	1	201		122	122	122																														GCA_000907055_1_00002	GCA_000910895_1_00002					GCA_000924855_1_00086
group_1141		hypothetical protein [Staphylococcus phage P108]	3	3	1	1	2445	1	197		299	299	299
group_1142		tail fiber protein [Staphylococcus phage MCE-2014]	3	3	1	1	2446	1	196		1973	1973	1973
group_1145		hypothetical protein [Staphylococcus phage MCE-2014]	3	3	1	1	2432	1	1775		452	452	452
group_1148		putative protein OS=Staphylococcus phage K GN=PhageK_037 PE=4 SV=1	3	3	1	1	2258	1	1612		239	239	239
group_1150		ORF13 OS=Staphylococcus phage K GN=PhageK_042 PE=4 SV=1	3	3	1	1	2228	1	1610		542	542	542
group_1151		hypothetical protein [Staphylococcus phage MCE-2014]	3	3	1	1	2229	1	1609		164	164	164
group_1181		putative HNH endonuclease	3	3	1	1	2869	1	2583		572	572	572
group_1230		putative IS transposase (OrfA)	3	3	1	1	2237	1	1641		152	152	152
group_1000		hypothetical protein	3	3	1	2	322	2	381		395	428	406
group_1014		hypothetical protein	3	3	1	2	347	2	374		137	137	137
group_1015		hypothetical protein	3	3	1	2	343	2	414		353	353	353
group_1024		hypothetical protein	3	3	1	1	1352	1	709		608	608	608
group_1025		hypothetical protein	3	3	1	1	1353	1	710		842	887	857
group_1026		hypothetical protein	3	3	1	1	1354	1	711		215	230	220
group_1027		hypothetical protein	3	3	1	1	1355	1	712		1769	1769	1769
group_1028		hypothetical protein	3	3	1	1	1356	1	713		338	392	374
group_1029		hypothetical protein	3	3	1	1	1358	1	715		545	551	549
group_1030		tail morphogenetic protein	3	3	1	1	1359	1	716		629	629	629
group_1031		tail lysin	3	3	1	1	1362	1	718		2435	2441	2437
group_1032		hypothetical protein	3	3	1	1	1370	1	726		800	800	800
group_1033		structural protein	3	3	1	1	1371	1	727		527	527	527
group_1034		hypothetical protein	3	3	1	1	1372	1	728		698	698	698
group_1035		hypothetical protein	3	3	1	1	1373	1	744		1046	1046	1046
group_1036		hypothetical protein	3	3	1	1	1330	1	742		518	518	518
group_1037		hypothetical protein	3	3	1	1	2587	1	741		3479	3521	3493
group_1038		hypothetical protein	3	3	1	1	2592	1	736		1745	1745	1745
group_1039		hypothetical protein	3	3	1	1	2593	1	735		1421	1544	1503
group_1040		hypothetical protein	3	3	1	1	2597	1	1545		272	272	272
group_1042		hypothetical protein	3	3	1	1	2602	1	1550		1910	1910	1910
group_1043		hypothetical protein	3	3	1	1	2603	1	1551		638	638	638
group_1044		hypothetical protein	3	3	1	1	2619	1	1563		728	728	728
group_1045		hypothetical protein	3	3	1	1	2620	1	1564		299	299	299
group_1046		hypothetical protein	3	3	1	1	2627	1	1568		656	734	682
group_1047		hypothetical protein	3	3	1	1	1275	1	2432		482	482	482
group_1050		hypothetical protein	3	3	1	1	1256	1	1851		728	728	728
group_1051		hypothetical protein	3	3	1	1	1255	1	1853		500	1244	996
group_1052		hypothetical protein	3	3	1	1	1254	1	1854		326	326	326
group_1053		hypothetical protein	3	3	1	1	1251	1	1856		539	539	539
group_1054		hypothetical protein	3	3	1	1	1244	1	1862		440	440	440
group_1055		hypothetical protein	3	3	1	1	1240	1	1867		404	404	404
group_1056		hypothetical protein	3	3	1	1	2349	1	1873		242	242	242
group_1063		hypothetical protein	3	3	1	1	123	1	1708		377	377	377
group_1065		hypothetical protein	3	3	1	1	108	1	1689		119	125	123
group_1066		hypothetical protein	3	3	1	1	107	1	1688		260	260	260
group_1067		hypothetical protein	3	3	1	1	100	1	1682		605	605	605
group_1068		hypothetical protein	3	3	1	1	94	1	1675		365	365	365
group_1069		hypothetical protein	3	3	1	1	91	1	682		350	350	350
group_1070		hypothetical protein	3	3	1	1	80	1	690		389	389	389
group_1071		gp67	3	3	1	1	78	1	692		326	326	326
group_1072		hypothetical protein	3	3	1	1	77	1	693		203	203	203
group_1073		hypothetical protein	3	3	1	1	76	1	694		209	209	209
136		gp136	3	3	1	1	75	1	695		302	302	302
group_1080		hypothetical protein	3	3	1	1	1559	1	950		188	188	188
group_1083		hypothetical protein	3	3	1	1	1785	1	1279		197	197	197
group_1086		hypothetical protein	3	3	1	1	1753	1	1243		401	404	402
group_1091		hypothetical protein	3	3	1	2	435	2	304		476	476	476
group_1092		hypothetical protein	3	3	1	2	331	2	425		287	287	287
group_1093		hypothetical protein	3	3	1	2	301	2	433		275	305	285
group_1097		hypothetical protein	3	3	1	1	2091	1	820		194	194	194
group_1106		hypothetical protein [Staphylococcus phage MCE-2014]	3	3	1	1	149	1	557		1091	1091	1091
group_1231		hypothetical protein	3	3	1	1	2238	1	1602		173	173	173
group_1233		hypothetical protein [Staphylococcus phage S25-4]	3	3	1	1	2250	1	1626		272	272	272								EW13_00166
group_1384		hypothetical protein	3	3	1	1	2569	1	1519		137	137	137								EW13_00167
group_1463		putative pentapeptide repeat protein	3	3	1	1	1080	1	2498		656	656	656								EW13_00172			EW36_00007		EW42_00064
group_1464		hypothetical protein	3	3	1	1	1165	1	2529		350	350	350											EW36_00020		EW42_00051
group_1470		hypothetical protein	3	3	1	1	1098	1	2809		233	233	233						EW41_00097																						GCA_000901915_1_00059
group_1477		hypothetical protein	3	3	1	1	2133	1	914		428	428	428						EW41_00103
group_1478		hypothetical protein	3	3	1	1	2172	1	2330		173	173	173						EW41_00120																								GCA_000907055_1_00125	GCA_000910895_1_00136
group_157		hypothetical protein	3	3	1	1	902	1	2271		656	3212	1508						EW41_00161
group_1736		hypothetical protein	3	3	1	1	2067	1	843		140	140	140						EW41_00182																								GCA_000907055_1_00008	GCA_000910895_1_00008
group_1740	treN	TreN	3	3	1	1	1116	1	2871		146	146	146
group_1744		hypothetical protein	3	3	1	1	1144	1	2520		194	194	194																												GCA_000901915_1_00006
group_1747		hypothetical protein	3	3	1	1	1989	1	1482		197	197	197
mbpT		MbpT	3	3	1	1	2507	1	1751		248	248	248																												GCA_000901915_1_00045
group_1760		hypothetical protein	3	3	1	1	2173	1	2331		797	800	799																												GCA_000901915_1_00162
group_1764		hypothetical protein	3	3	1	1	1085	1	2816		308	308	308																													GCA_000903675_1_00102
group_1771		hypothetical protein	3	3	1	1	602	1	204		512	512	512						EW41_00181																								GCA_000907055_1_00007	GCA_000910895_1_00007
group_1776		hypothetical protein	3	3	1	1	2485	1	1799		164	164	164																															GCA_000910895_1_00125
group_1818		hypothetical protein	3	3	1	1	445	1	176		401	401	401																																GCA_000911475_1_00015
group_1841		hypothetical protein	3	3	1	1	2472	1	110		182	182	182																																GCA_000911475_1_00023	GCA_000913135_1_00018
group_1878		putative structural protein	3	3	1	1	1863	1	1359		2657	2657	2657																																				GCA_000924855_1_00009
group_1879		hypothetical protein	3	3	1	1	1855	1	1351		392	392	392
group_1897		putative DNA polymerase	3	3	1	1	1830	1	1325		2231	2231	2231
group_1898		putative HNH endonuclease	3	3	1	1	1829	1	1324		707	707	707
group_1899		hypothetical protein	3	3	1	1	1828	1	1323		842	842	842
group_1910		hypothetical protein	3	3	1	1	1800	1	1299		182	182	182
group_1927		hypothetical protein	3	3	1	1	1768	1	1257		257	257	257
group_1931		hypothetical protein	3	3	1	1	1762	1	1250		215	215	215
group_1942		pentapeptide repeat-containing protein	3	3	1	1	1490	1	1200		674	674	674
group_1943		hypothetical protein	3	3	1	1	1491	1	1199		344	344	344
group_1950		hypothetical protein	3	3	1	1	1502	1	1191		140	140	140
group_1951		hypothetical protein	3	3	1	1	1509	1	1186		263	263	263
group_1956		nuclease	3	3	1	1	1520	1	1169		362	362	362
group_1967		ribonuclease HI	3	3	1	1	1446	1	941		416	416	416
group_2011		prohead protease	3	3	1	1	997	1	2351		770	770	770
group_208		putative DNA polymerase	3	3	1	2	171	2	43		2264	3017	2515
group_211		hypothetical protein	3	3	1	1	87	1	685		608	1145	854
group_212		hypothetical protein	3	3	1	1	82	1	688		203	563	373
group_2262	treN	TreN	3	3	1	1	569	1	2885		158	158	158
group_2284		structural protein	3	3	1	1	1078	1	2550		458	458	458
group_2285		hypothetical protein	3	3	1	1	1077	1	2546		437	437	437
group_2309		hypothetical protein	3	3	1	1	1741	1	1231		464	464	464
group_2310		hypothetical protein	3	3	1	1	1740	1	1222		485	485	485
group_2311		membrane protein	3	3	1	1	1739	1	1221		392	392	392
group_2314		hypothetical protein	3	3	1	1	1488	1	1205		254	254	254
group_2315		hypothetical protein	3	3	1	1	1489	1	1202		524	524	524
group_2322		hypothetical protein	3	3	1	1	1532	1	1160		152	152	152
group_2323		hypothetical protein	3	3	1	1	1533	1	1155		317	317	317
group_2324		hypothetical protein	3	3	1	1	1455	1	1150		314	314	314
group_2330		virion component	3	3	1	1	1384	1	767		311	311	311
group_2366		hypothetical protein	3	3	1	1	2943	1	2659		182	182	182
group_2376		hypothetical protein	3	3	1	1	212	1	485		287	290	289
group_2381		hypothetical protein	3	3	1	1	207	1	480		2273	2273	2273
group_2421		hypothetical protein	3	3	1	1	2218	1	1587		161	161	161
group_2422		hypothetical protein	3	3	1	1	2215	1	1585		263	263	263
group_2524		hypothetical protein	3	3	1	2	405	2	334		254	254	254
group_2534		hypothetical protein	3	3	1	2	367	2	368		161	161	161
group_2539		hypothetical protein	3	3	1	2	346	2	375		230	230	230
group_2550		hypothetical protein	3	3	1	2	123	2	445		437	437	437
group_2551		hypothetical protein	3	3	1	2	120	2	439		419	419	419
group_2555		hypothetical protein	3	3	1	2	280	2	157		347	347	347
group_2579		hypothetical protein	3	3	1	2	29	2	255		605	605	605
group_2592		transposase	3	3	1	2	415	2	327		1136	1136	1136
group_2617		prophage Lp1 protein 30	3	3	1	2	121	2	440		461	467	463
group_2629		hypothetical protein	3	3	1	1	2561	1	1590		2048	2048	2048
group_2637		hypothetical protein	3	3	1	1	215	1	2695		395	395	395
group_2647		hypothetical protein	3	3	1	1	581	1	179		317	317	317
group_2653		hypothetical protein	3	3	1	1	1346	1	703		788	788	788
group_2655		hypothetical protein	3	3	1	1	1348	1	705		1424	1424	1424
group_2657		hypothetical protein	3	3	1	1	1350	1	707		911	911	911
group_2658		hypothetical protein	3	3	1	1	1351	1	708		881	881	881
group_2660		hypothetical protein	3	3	1	1	1365	1	721		902	902	902
group_2669		helicase/primase	3	3	1	1	2594	1	734		1445	1445	1445
group_2675		hypothetical protein	3	3	1	1	2614	1	1556		608	608	608
group_2692		hypothetical protein	3	3	1	1	1271	1	2439		362	362	362
group_2693		hypothetical protein	3	3	1	1	1268	1	2438		653	653	653
group_2696		hypothetical protein	3	3	1	1	1265	1	1843		227	227	227
group_2703		hypothetical protein	3	3	1	1	1250	1	1857		752	752	752
group_2704		hypothetical protein	3	3	1	1	1249	1	1858		458	458	458
group_2705		hypothetical protein	3	3	1	1	1248	1	1859		887	887	887
group_2707		hypothetical protein	3	3	1	1	1245	1	1861		740	740	740
group_2708		hypothetical protein	3	3	1	1	1243	1	1864		419	419	419
group_2780		hypothetical protein	3	3	1	1	109	1	1694		434	434	434
group_2786		transcriptional regulator	3	3	1	1	99	1	1681		206	206	206
group_2789		hypothetical protein	3	3	1	1	95	1	1677		1643	1643	1643
group_2794		hypothetical protein	3	3	1	1	81	1	689		431	431	431
group_2845		putative exonuclease	3	3	1	1	1303	1	2233		1028	1028	1028
group_2861		hypothetical protein	3	3	1	1	1483	1	1217		338	341	339
group_287		putative IS transposase (OrfB)	3	3	1	1	1049	1	2402		533	1283	783
group_2890		hypothetical protein	3	3	1	1	1880	1	1374		197	200	198
group_2895		hypothetical protein	3	3	1	1	1803	1	1304		461	461	461
group_2947		terminase	3	3	1	2	242	2	124		311	311	311
group_2948		hypothetical protein	3	3	1	2	241	2	123		923	923	923
group_2949		hypothetical protein	3	3	1	2	224	2	107		4148	4148	4148
group_2958		hypothetical protein	3	3	1	2	42	2	285		386	386	386
group_2959		hypothetical protein	3	3	1	2	46	2	287		1706	1706	1706
group_2960		hypothetical protein	3	3	1	2	57	2	299		497	497	497
group_2986		hypothetical protein	3	3	1	2	300	2	434		164	164	164
group_2990		hypothetical protein	3	3	1	2	278	2	155		347	347	347
group_2991		hypothetical protein	3	3	1	2	272	2	150		182	182	182
group_2993		hypothetical protein	3	3	1	2	260	2	141		524	524	524
group_3001		hypothetical protein	3	3	1	2	178	2	49		218	218	218
group_3146		hypothetical protein	3	3	1	1	2161	1	2337		173	176	174
group_320		hypothetical protein	3	3	1	1	730	1	2948		176	293	254
group_345		hypothetical protein	3	3	1	1	772	1	349		293	293	293
group_363		hypothetical protein	3	3	1	1	1988	1	2325		647	1484	946																				EW18_00001
group_407		hypothetical protein	3	3	1	1	2385	1	1960		146	146	146																																				GCA_000924855_1_00211
group_418		transposase	3	3	1	1	1991	1	802		665	665	665																												GCA_000901915_1_00161
group_529		putative DNA repair protein	3	3	1	1	1821	1	1105		920	1229	1023								EW13_00147
group_534		hypothetical protein	3	3	1	1	1766	1	1255		293	293	293
group_536		hypothetical protein	3	3	1	1	1519	1	1170		308	308	308
group_543		lysin	3	3	1	1	1562	1	953		749	1454	984
group_547		hypothetical protein	3	3	1	1	2708	1	2100		941	974	955
group_557		hypothetical protein	3	3	1	1	2644	1	2034		740	740	740
group_568		hypothetical protein	3	3	1	2	423	2	318		335	740	484
group_569		hypothetical protein	3	3	1	2	398	2	201		269	269	269
group_570		hypothetical protein	3	3	1	2	395	2	197		134	134	134
group_571		hypothetical protein	3	3	1	2	393	2	192		428	428	428
group_572		hypothetical protein	3	3	1	2	392	2	191		389	389	389
group_581		hypothetical protein	3	3	1	2	264	2	18		518	524	520
group_588		hypothetical protein	3	3	1	1	2607	1	1552		701	1061	941
group_591		putative DNA polymerase	3	3	1	1	2623	1	1566		185	2459	1701
group_592		hypothetical protein	3	3	1	1	2633	1	1573		128	128	128
group_593		membrane protein	3	3	1	1	1274	1	1577		593	593	593
group_594		hypothetical protein	3	3	1	1	1261	1	1846		209	218	215
group_597		hypothetical protein	3	3	1	1	88	1	684		497	497	497
group_62		terminase	3	3	1	1	1577	1	970		215	557	329
group_63		putative terminase large subunit	3	3	1	1	1578	1	971		197	779	496
group_651		ORF13 OS=Staphylococcus phage K GN=PhageK_042 PE=4 SV=1	3	3	1	1	2252	1	1624		533	533	533
group_720	treN	hypothetical protein	3	3	1	1	392	1	328		158	158	158								EW13_00170			EW36_00005		EW42_00066
group_754	treB	TreB	3	3	1	1	747	1	403		185	185	185											EW36_00181		EW42_00095									EW29_00001
group_768		hypothetical protein	3	3	1	1	2755	1	775		152	152	152																					EW26_00083	EW29_00215	EW72_00062
group_769		terminal repeat-encoded protein	3	3	1	1	379	1	315		239	239	239											EW36_00065		EW42_00006
group_772	apaH	serine/threonine protein phosphatase	3	3	1	1	2458	1	1918		707	710	708											EW36_00175		EW42_00101
group_775		hypothetical protein	3	3	1	1	1130	1	2824		257	257	257											EW36_00201		EW42_00075
group_811		putative protein OS=Staphylococcus phage K GN=PhageK_011 PE=4 SV=1	3	3	1	1	361	1	303		287	287	287						EW41_00112																						GCA_000901915_1_00035
group_847		hypothetical protein	3	3	1	1	523	1	127		284	284	284																		EW71_00154	EW74_00138
group_851		hypothetical protein	3	3	1	1	42	1	541		263	263	263																													GCA_000903675_1_00111
group_854		hypothetical protein	3	3	1	1	1135	1	2826		257	257	257																													GCA_000903675_1_00151				GCA_000913135_1_00191
group_855		terminal repeat-encoded protein	3	3	1	1	767	1	352		296	296	296																															GCA_000910895_1_00129
group_859		hypothetical protein	3	3	1	1	2762	1	2164		452	452	452																																GCA_000911475_1_00006	GCA_000913135_1_00004		GCA_000917015_1_00200
group_87		hypothetical protein	3	3	1	1	1424	1	2094		119	380	256																																				GCA_000924855_1_00106
group_887		hypothetical protein	3	3	1	1	1801	1	1300		383	383	383																																			GCA_000917015_1_00071
group_892		hypothetical protein	3	3	1	1	1769	1	1258		200	200	200
group_893		hypothetical protein	3	3	1	1	1767	1	1256		500	500	500
group_899		hypothetical protein	3	3	1	1	1501	1	1192		131	131	131
group_900		hypothetical protein	3	3	1	1	1503	1	1189		239	239	239
group_901		hypothetical protein	3	3	1	1	1504	1	1188		146	146	146
group_902		hypothetical protein	3	3	1	1	1505	1	1187		329	329	329
group_903		hypothetical protein	3	3	1	1	1513	1	1179		278	278	278
group_904		hypothetical protein	3	3	1	1	1514	1	1176		1427	1427	1427
group_907		hypothetical protein	3	3	1	1	1531	1	1159		662	668	664
group_920		hypothetical protein	3	3	1	1	2945	1	2678		347	347	347
group_929		hypothetical protein	3	3	1	1	1074	1	2425		1103	1103	1103
group_930		pentapeptide repeat-containing protein	3	3	1	1	1161	1	2508		194	731	552
group_931		hypothetical protein	3	3	1	1	1884	1	1377		158	158	158
group_932		hypothetical protein	3	3	1	1	1847	1	1341		305	389	361
group_934		hypothetical protein	3	3	1	1	1756	1	1246		416	416	416
group_936		homing endonuclease	3	3	1	1	1738	1	1220		869	1013	965
group_941		phage anti-repressor protein	3	3	1	1	1570	1	963		881	881	881
group_942		hypothetical protein	3	3	1	1	668	1	281		344	344	344
group_951		hypothetical protein	3	3	1	1	1376	1	666		2546	2567	2555
group_952		hypothetical protein	3	3	1	1	2948	1	2679		272	272	272
group_957		hypothetical protein	3	3	1	1	2217	1	2017		188	188	188
group_983		hypothetical protein	3	3	1	2	429	2	310		431	473	459
group_984		hypothetical protein	3	3	1	2	427	2	314		284	287	286
group_987		hypothetical protein	3	3	1	2	406	2	333		311	311	311
group_998		hypothetical protein	3	3	1	2	316	2	408		374	374	374
group_999		hypothetical protein	3	3	1	2	318	2	409		296	296	296
group_1136		hypothetical protein PHAGE6E_139 [Staphylococcus phage 6ec]	2	2	1	1	598	1	194		146	146	146
group_1001		hypothetical protein	2	2	1	2	321	2	378		446	446	446
group_1004		hypothetical protein	2	2	1	2	276	2	6		167	209	188
group_1010		N-deoxyribosyltransferase	2	2	1	2	438	2	303		482	482	482
group_1012		hypothetical protein	2	2	1	2	409	2	208		308	314	311
group_1016		hypothetical protein	2	2	1	2	290	2	4		284	284	284
group_1017		hypothetical protein	2	2	1	2	289	2	3		140	140	140
group_1018		hypothetical protein	2	2	1	1	2700	1	788		1205	1223	1214
group_1019		hypothetical protein	2	2	1	1	859	1	2699		290	290	290
group_1020		hypothetical protein	2	2	1	1	687	1	379		200	200	200
group_1021		hypothetical protein	2	2	1	1	736	1	2935		170	170	170
group_1023		hypothetical protein	2	2	1	1	1343	1	700		839	977	908
group_1041		hypothetical protein	2	2	1	1	2596	1	1546		338	338	338
group_1048		hypothetical protein	2	2	1	1	1277	1	2434		1235	1268	1251
group_1049		hypothetical protein	2	2	1	1	1272	1	2440		920	944	932
group_1057		hypothetical protein	2	2	1	1	2338	1	1881		242	242	242
group_1058		hypothetical protein	2	2	1	1	2335	1	1883		170	170	170
group_1059		hypothetical protein	2	2	1	1	2326	1	1892		299	299	299
group_1060		hypothetical protein	2	2	1	1	2305	1	1720		512	512	512
group_1061		hypothetical protein	2	2	1	1	53	1	1714		287	287	287
group_1062		hypothetical protein	2	2	1	1	56	1	1710		1019	1019	1019
group_1064		hypothetical protein	2	2	1	1	118	1	1703		194	194	194
group_1075		hypothetical protein	2	2	1	1	2261	1	1642		1022	1022	1022
group_1076		hypothetical protein	2	2	1	1	1478	1	1214		341	341	341
group_1077		hypothetical protein	2	2	1	1	604	1	222		239	239	239
group_1078		HNH endonuclease	2	2	1	1	1551	1	1144		905	926	915
group_1079		hypothetical protein	2	2	1	1	1552	1	1143		260	260	260
group_1081		hypothetical protein	2	2	1	1	1579	1	972		938	938	938
group_1082		putative DNA polymerase	2	2	1	1	1826	1	1104		2333	3221	2777
group_1084		hypothetical protein	2	2	1	1	1737	1	1230		443	443	443
group_1085		putative structural protein	2	2	1	1	1861	1	1357		2654	2654	2654
group_1089		hypothetical protein	2	2	1	2	170	2	38		761	761	761
group_1095		hypothetical protein	2	2	1	2	10	2	249		170	206	188
group_1096		hypothetical protein	2	2	1	2	216	2	88		425	425	425
group_1098		hypothetical protein	2	2	1	1	670	1	283		275	275	275
group_110		hypothetical protein	2	2	1	1	2206	1	1506		191	641	416																							EW72_00222
group_1196		hypothetical protein	2	2	1	1	12	1	551		293	293	293								EW13_00109
group_1198		hypothetical protein [Staphylococcus phage S25-3]	2	2	1	1	51	1	2749		398	398	398								EW13_00114
group_120		hypothetical protein	2	2	1	1	2574	1	1521		290	491	390
group_1209		hypothetical protein	2	2	1	1	270	1	2720		362	362	362								EW13_00132
group_1237		hypothetical protein	2	2	1	1	2651	1	1513		188	188	188								EW13_00191
group_1378		hypothetical protein [Staphylococcus phage P108]	2	2	1	1	2256	1	1618		386	386	386											EW36_00001		EW42_00070
isaA_1		hypothetical protein [Staphylococcus phage phiIPLA-RODI]	2	2	1	1	2255	1	1619		173	173	173											EW36_00002		EW42_00069
group_1380		membrane protein [Staphylococcus phage phiIPLA-RODI]	2	2	1	1	2251	1	1625		164	164	164											EW36_00006		EW42_00065
group_1381		hypothetical protein [Staphylococcus phage S25-4]	2	2	1	1	2225	1	1592		326	326	326											EW36_00010		EW42_00061
group_1382		hypothetical protein [Staphylococcus phage S25-4]	2	2	1	1	2224	1	1593		416	416	416											EW36_00011		EW42_00060
group_1383		hypothetical protein [Staphylococcus phage P108]	2	2	1	1	2214	1	1584		2051	2051	2051											EW36_00015		EW42_00056
group_1385		hypothetical protein	2	2	1	1	2203	1	1509		584	584	584											EW36_00023		EW42_00048
group_1386		hypothetical protein [Staphylococcus phage S25-3]	2	2	1	1	2664	1	1510		191	191	191											EW36_00025		EW42_00046
group_1387		hypothetical protein	2	2	1	1	2705	1	2091		1286	1286	1286											EW36_00047		EW42_00024
group_1388		ORF43 OS=Staphylococcus phage K GN=PhageK_092 PE=4 SV=1	2	2	1	1	2714	1	2095		938	938	938											EW36_00052		EW42_00019
group_1389		putative membrane protein [Staphylococcus phage phiSA12]	2	2	1	1	2756	1	774		194	194	194											EW36_00064		EW42_00007
group_1390		hypothetical protein [Staphylococcus phage MCE-2014]	2	2	1	1	1379	1	2185		887	887	887											EW36_00071		EW42_00205
group_1391		glycerophosphoryl diester phosphodiesterase [Staphylococcus phage MCE-2014]	2	2	1	1	2779	1	2184		2705	2705	2705											EW36_00072		EW42_00204
apr		Subtilisin DY	2	2	1	1	2780	1	2183		1103	1103	1103											EW36_00073		EW42_00203
group_1393		hypothetical protein	2	2	1	1	2781	1	2182		470	470	470											EW36_00074		EW42_00202
group_1394		hypothetical protein	2	2	1	1	1324	1	2199		3602	3602	3602											EW36_00079		EW42_00197
group_1395		capsid and scaffold protein [Staphylococcus phage MCE-2014]	2	2	1	1	1314	1	654		1907	1907	1907											EW36_00083		EW42_00193
group_1396		hypothetical protein	2	2	1	1	1315	1	653		368	368	368											EW36_00084		EW42_00192
group_1397		virion component, putative tail fiber [Staphylococcus phage phiSA12]	2	2	1	1	1316	1	652		1391	1391	1391											EW36_00085		EW42_00191
group_1398		hypothetical protein	2	2	1	1	1297	1	2226		374	374	374											EW36_00090		EW42_00186
group_1399		hypothetical protein	2	2	1	1	2854	1	619		1208	1208	1208											EW36_00107		EW42_00169
group_1400		putative protein OS=Staphylococcus phage K GN=PhageK_148 PE=4 SV=1	2	2	1	1	896	1	614		353	353	353											EW36_00109		EW42_00167
group_1401	cgkA	Kappa-carrageenase	2	2	1	1	894	1	2577		512	512	512											EW36_00112		EW42_00164
group_1402		hypothetical protein	2	2	1	1	893	1	2578		233	233	233											EW36_00113		EW42_00163
group_1403		hypothetical protein [Staphylococcus phage MCE-2014]	2	2	1	1	2879	1	2602		710	710	710											EW36_00126		EW42_00150
group_1404		hypothetical protein	2	2	1	1	1	1	2597		557	557	557											EW36_00129		EW42_00147
group_1405		putative protein OS=Staphylococcus phage K GN=PhageK_169 PE=4 SV=1	2	2	1	1	2	1	2596		176	176	176											EW36_00130		EW42_00146
group_1406		hypothetical protein	2	2	1	1	3	1	2595		248	248	248											EW36_00131		EW42_00145
group_1407		hypothetical protein [Staphylococcus phage phiIPLA-RODI]	2	2	1	1	4	1	2594		233	233	233											EW36_00132		EW42_00144
group_1408		hypothetical protein	2	2	1	1	5	1	2593		644	644	644											EW36_00133		EW42_00143
group_1409		hypothetical protein	2	2	1	1	6	1	2661		248	248	248											EW36_00134		EW42_00142
group_1411		hypothetical protein	2	2	1	1	8	1	2663		287	287	287											EW36_00136		EW42_00140
group_1412		hypothetical protein [Staphylococcus phage phiIPLA-RODI]	2	2	1	1	2970	1	2673		374	374	374											EW36_00138		EW42_00138
group_1413		hypothetical protein	2	2	1	1	2969	1	2672		347	347	347											EW36_00139		EW42_00137
group_1414		hypothetical protein	2	2	1	1	2968	1	2671		275	275	275											EW36_00140		EW42_00136
group_1415		hypothetical protein [Staphylococcus phage P108]	2	2	1	1	2966	1	2665		350	350	350											EW36_00142		EW42_00134
group_1416		hypothetical protein [Staphylococcus phage S25-3]	2	2	1	1	2961	1	575		179	179	179											EW36_00144		EW42_00132
group_1417		hypothetical protein	2	2	1	1	2960	1	488		179	179	179											EW36_00145		EW42_00131
group_1418		hypothetical protein	2	2	1	1	2959	1	489		401	401	401											EW36_00146		EW42_00130
group_1419		hypothetical protein	2	2	1	1	2957	1	491		287	287	287											EW36_00148		EW42_00128
group_1420		hypothetical protein	2	2	1	1	2956	1	492		341	341	341											EW36_00149		EW42_00127
group_1421		hypothetical protein	2	2	1	1	2955	1	493		674	674	674											EW36_00150		EW42_00126
group_1422		hypothetical protein [Staphylococcus phage S25-3]	2	2	1	1	2954	1	494		305	305	305											EW36_00151		EW42_00125
group_1423		hypothetical protein	2	2	1	1	2953	1	495		404	404	404											EW36_00152		EW42_00124
group_1424		hypothetical protein	2	2	1	1	2952	1	496		230	230	230											EW36_00153		EW42_00123
group_1425		hypothetical protein	2	2	1	1	2951	1	497		260	260	260											EW36_00154		EW42_00122
group_1426		hypothetical protein [Staphylococcus phage S25-3]	2	2	1	1	183	1	498		224	224	224											EW36_00155		EW42_00121
group_1427		ribose-phosphate pyrophosphokinase [Staphylococcus phage MCE-2014]	2	2	1	1	184	1	499		908	908	908											EW36_00156		EW42_00120
group_1428		hypothetical protein	2	2	1	1	185	1	500		395	395	395											EW36_00157		EW42_00119
group_1429		hypothetical protein [Staphylococcus phage phiIPLA-RODI]	2	2	1	1	363	1	2780		194	194	194											EW36_00159		EW42_00117
group_1430		hypothetical protein	2	2	1	1	364	1	2779		323	323	323											EW36_00160		EW42_00116
group_1431		hypothetical protein [Staphylococcus phage phiIPLA-RODI]	2	2	1	1	365	1	2778		398	398	398											EW36_00161		EW42_00115
group_1432		hypothetical protein [Staphylococcus phage phiIPLA-RODI]	2	2	1	1	366	1	2777		398	398	398											EW36_00162		EW42_00114
group_1433		hypothetical protein	2	2	1	1	367	1	2776		275	275	275											EW36_00163		EW42_00113
group_1434		hypothetical protein	2	2	1	1	369	1	2762		245	245	245											EW36_00165		EW42_00111
group_1435		hypothetical protein	2	2	1	1	370	1	306		233	233	233											EW36_00166		EW42_00110
group_1436		hypothetical protein	2	2	1	1	371	1	307		641	641	641											EW36_00167		EW42_00109
group_1437		hypothetical protein	2	2	1	1	372	1	308		185	185	185											EW36_00168		EW42_00108
group_1438		hypothetical protein	2	2	1	1	373	1	309		305	305	305											EW36_00169		EW42_00107
group_1439		hypothetical protein [Staphylococcus phage P108]	2	2	1	1	374	1	310		314	314	314											EW36_00170		EW42_00106
group_1440		hypothetical protein	2	2	1	1	375	1	311		287	287	287											EW36_00171		EW42_00105
group_1441		hypothetical protein	2	2	1	1	376	1	312		317	317	317											EW36_00172		EW42_00104
group_1442		hypothetical protein	2	2	1	1	377	1	313		296	296	296											EW36_00173		EW42_00103
group_1443		putative protein OS=Staphylococcus phage K GN=PhageK_006 PE=4 SV=1	2	2	1	1	378	1	314		248	248	248											EW36_00174		EW42_00102
group_1444		hypothetical protein	2	2	1	1	380	1	316		578	578	578											EW36_00176		EW42_00100
group_1445		hypothetical protein	2	2	1	1	381	1	317		338	338	338											EW36_00177		EW42_00099
group_1446		hypothetical protein [Staphylococcus phage S25-3]	2	2	1	1	382	1	318		308	308	308											EW36_00178		EW42_00098
group_1447		hypothetical protein	2	2	1	1	393	1	329		254	254	254											EW36_00180		EW42_00096
group_1448		hypothetical protein	2	2	1	1	391	1	327		281	281	281											EW36_00182		EW42_00094
group_1449		hypothetical protein	2	2	1	1	390	1	326		326	326	326											EW36_00183		EW42_00093
group_1450		hypothetical protein	2	2	1	1	389	1	325		395	395	395											EW36_00184		EW42_00092
group_1451		hypothetical protein	2	2	1	1	388	1	324		254	254	254											EW36_00185		EW42_00091
group_1452		hypothetical protein	2	2	1	1	387	1	323		158	158	158											EW36_00186		EW42_00090
group_1453		hypothetical protein [Staphylococcus phage S25-3]	2	2	1	1	386	1	322		236	236	236											EW36_00187		EW42_00089
group_1454		hypothetical protein	2	2	1	1	385	1	321		242	242	242											EW36_00188		EW42_00088
group_1455		hypothetical protein	2	2	1	1	384	1	320		317	317	317											EW36_00189		EW42_00087
group_1456		terminal repeat-encoded protein [Staphylococcus phage phiIPLA-RODI]	2	2	1	1	383	1	319		473	473	473											EW36_00190		EW42_00086
group_1457		hypothetical protein	2	2	1	1	539	1	1791		257	257	257											EW36_00193		EW42_00083
group_1458		tail fiber protein [Staphylococcus phage MCE-2014]	2	2	1	1	538	1	1790		3065	3065	3065											EW36_00194		EW42_00082
group_1459		hypothetical protein [Staphylococcus phage S25-4]	2	2	1	1	2428	1	1782		170	170	170											EW36_00196		EW42_00080
group_1460		hypothetical protein [Staphylococcus phage P108]	2	2	1	1	2452	1	1774		467	467	467											EW36_00198		EW42_00078
group_1461		hypothetical protein	2	2	1	1	2453	1	1773		254	254	254											EW36_00199		EW42_00077
group_1462		hypothetical protein	2	2	1	1	2257	1	1617		212	212	212											EW36_00205		EW42_00071
group_1467		pentapeptide repeat-containing protein	2	2	1	1	1089	1	2836		623	623	623						EW41_00115
group_1511		hypothetical protein	2	2	1	3	78	3	168		860	860	860																									GCA_000858505_1_00002
group_1512		hypothetical protein	2	2	1	3	79	3	167		791	791	791																									GCA_000858505_1_00003
group_1513		hypothetical protein	2	2	1	3	80	3	166		635	635	635																									GCA_000858505_1_00004
group_1514		hypothetical protein	2	2	1	3	81	3	165		971	971	971																									GCA_000858505_1_00005
group_1515		hypothetical protein	2	2	1	3	82	3	164		353	353	353																									GCA_000858505_1_00006
group_1516		hypothetical protein	2	2	1	3	83	3	163		380	380	380																									GCA_000858505_1_00007
group_1517		hypothetical protein	2	2	1	3	199	3	162		1718	1718	1718																									GCA_000858505_1_00008
group_1518		hypothetical protein	2	2	1	3	198	3	161		830	830	830																									GCA_000858505_1_00009
group_1519		hypothetical protein	2	2	1	3	197	3	160		995	995	995																									GCA_000858505_1_00010
group_1520		hypothetical protein	2	2	1	3	196	3	159		1388	1388	1388																									GCA_000858505_1_00011
group_1521		hypothetical protein	2	2	1	3	195	3	158		269	269	269																									GCA_000858505_1_00012
group_1522		hypothetical protein	2	2	1	3	194	3	157		911	911	911																									GCA_000858505_1_00013
group_1523		hypothetical protein	2	2	1	3	193	3	156		887	887	887																									GCA_000858505_1_00014
group_1524		hypothetical protein	2	2	1	3	192	3	155		644	644	644																									GCA_000858505_1_00015
group_1525		hypothetical protein	2	2	1	3	191	3	154		827	827	827																									GCA_000858505_1_00016
group_1526		hypothetical protein	2	2	1	3	190	3	153		209	209	209																									GCA_000858505_1_00017
group_1527		hypothetical protein	2	2	1	3	189	3	152		1763	1763	1763																									GCA_000858505_1_00018
group_1528		hypothetical protein	2	2	1	3	188	3	151		365	365	365																									GCA_000858505_1_00019
group_1529		hypothetical protein	2	2	1	3	187	3	150		1313	1313	1313																									GCA_000858505_1_00020
group_153		homing endonuclease	2	2	1	1	1163	1	2511		545	545	545																															GCA_000910895_1_00118
group_1530		hypothetical protein	2	2	1	3	186	3	149		158	158	158																									GCA_000858505_1_00021
group_1531		hypothetical protein	2	2	1	3	185	3	148		179	179	179																									GCA_000858505_1_00022
group_1532		hypothetical protein	2	2	1	3	184	3	147		455	455	455																									GCA_000858505_1_00023
group_1533		virion component	2	2	1	3	183	3	146		305	305	305																									GCA_000858505_1_00024
group_1534		hypothetical protein	2	2	1	3	182	3	145		452	452	452																									GCA_000858505_1_00025
group_1535		hypothetical protein	2	2	1	3	181	3	144		458	458	458																									GCA_000858505_1_00026
group_1536		hypothetical protein	2	2	1	3	180	3	143		3809	3809	3809																									GCA_000858505_1_00027
group_1537		hypothetical protein	2	2	1	3	179	3	142		2414	2414	2414																									GCA_000858505_1_00028
group_1538		hypothetical protein	2	2	1	3	178	3	141		857	857	857																									GCA_000858505_1_00029
group_1539		hypothetical protein	2	2	1	3	177	3	140		1814	1814	1814																									GCA_000858505_1_00030
group_1540		hypothetical protein	2	2	1	3	176	3	139		779	779	779																									GCA_000858505_1_00031
group_1541		hypothetical protein	2	2	1	3	175	3	138		533	533	533																									GCA_000858505_1_00032
group_1542		hypothetical protein	2	2	1	3	174	3	137		704	704	704																									GCA_000858505_1_00033
group_1543		hypothetical protein	2	2	1	3	173	3	136		1046	1046	1046																									GCA_000858505_1_00034
group_1544		hypothetical protein	2	2	1	3	172	3	135		3131	3131	3131																									GCA_000858505_1_00035
group_1545		hypothetical protein	2	2	1	3	171	3	134		509	509	509																									GCA_000858505_1_00036
group_1546		hypothetical protein	2	2	1	3	170	3	133		3455	3455	3455																									GCA_000858505_1_00037
group_1547		hypothetical protein	2	2	1	3	169	3	132		167	167	167																									GCA_000858505_1_00038
group_1548		hypothetical protein	2	2	1	3	168	3	131		1049	1049	1049																									GCA_000858505_1_00039
group_1549		hypothetical protein	2	2	1	3	167	3	130		365	365	365																									GCA_000858505_1_00040
group_1550		putative receptor binding protein	2	2	1	3	166	3	129		1328	1328	1328																									GCA_000858505_1_00041
group_1551		hypothetical protein	2	2	1	3	165	3	128		3014	3014	3014																									GCA_000858505_1_00042
group_1552		hypothetical protein	2	2	1	3	164	3	127		1487	1487	1487																									GCA_000858505_1_00043
group_1553		hypothetical protein	2	2	1	3	163	3	126		1436	1436	1436																									GCA_000858505_1_00044
group_1554		hypothetical protein	2	2	1	3	162	3	125		1019	1019	1019																									GCA_000858505_1_00045
group_1555		hypothetical protein	2	2	1	3	161	3	124		362	362	362																									GCA_000858505_1_00046
group_1556		hypothetical protein	2	2	1	3	160	3	123		1910	1910	1910																									GCA_000858505_1_00047
group_1557		hypothetical protein	2	2	1	3	159	3	122		587	587	587																									GCA_000858505_1_00048
group_1558		hypothetical protein	2	2	1	3	158	3	121		1061	1061	1061																									GCA_000858505_1_00049
group_1559		hypothetical protein	2	2	1	3	157	3	120		308	308	308																									GCA_000858505_1_00050
group_1560		hypothetical protein	2	2	1	3	156	3	119		431	431	431																									GCA_000858505_1_00051
group_1561		hypothetical protein	2	2	1	3	155	3	118		599	599	599																									GCA_000858505_1_00052
group_1562		hypothetical protein	2	2	1	3	154	3	117		392	392	392																									GCA_000858505_1_00053
group_1563		hypothetical protein	2	2	1	3	153	3	116		743	743	743																									GCA_000858505_1_00054
group_1564		hypothetical protein	2	2	1	3	152	3	115		1049	1049	1049																									GCA_000858505_1_00055
group_1565		hypothetical protein	2	2	1	3	151	3	114		689	689	689																									GCA_000858505_1_00056
group_1566		hypothetical protein	2	2	1	3	150	3	113		326	326	326																									GCA_000858505_1_00057
group_1567		hypothetical protein	2	2	1	3	149	3	112		1049	1049	1049																									GCA_000858505_1_00058
group_1568		hypothetical protein	2	2	1	3	148	3	111		269	269	269																									GCA_000858505_1_00059
group_1569		thioredoxin-like protein	2	2	1	3	147	3	110		308	308	308																									GCA_000858505_1_00060
group_1570		hypothetical protein	2	2	1	3	146	3	109		722	722	722																									GCA_000858505_1_00061
group_1571		hypothetical protein	2	2	1	3	145	3	108		296	296	296																									GCA_000858505_1_00062
group_1572		hypothetical protein	2	2	1	3	144	3	107		311	311	311																									GCA_000858505_1_00063
group_1573		hypothetical protein	2	2	1	3	143	3	106		3203	3203	3203																									GCA_000858505_1_00064
group_1574		hypothetical protein	2	2	1	3	142	3	105		203	203	203																									GCA_000858505_1_00065
group_1575		hypothetical protein	2	2	1	3	141	3	104		482	482	482																									GCA_000858505_1_00066
group_1576		hypothetical protein	2	2	1	3	140	3	103		1094	1094	1094																									GCA_000858505_1_00067
group_1577		hypothetical protein	2	2	1	3	139	3	102		245	245	245																									GCA_000858505_1_00068
group_1578		hypothetical protein	2	2	1	3	138	3	101		1223	1223	1223																									GCA_000858505_1_00069
group_1579		hypothetical protein	2	2	1	3	137	3	100		347	347	347																									GCA_000858505_1_00070
group_1580		hypothetical protein	2	2	1	3	136	3	99		635	635	635																									GCA_000858505_1_00071
group_1581		putative Ig-like protein	2	2	1	3	135	3	98		638	638	638																									GCA_000858505_1_00072
group_1582		hypothetical protein	2	2	1	3	134	3	97		518	518	518																									GCA_000858505_1_00073
group_1583		hypothetical protein	2	2	1	3	133	3	96		215	215	215																									GCA_000858505_1_00074
group_1584		hypothetical protein	2	2	1	3	132	3	95		278	278	278																									GCA_000858505_1_00075
group_1585		hypothetical protein	2	2	1	3	131	3	94		734	734	734																									GCA_000858505_1_00076
group_1586		hypothetical protein	2	2	1	3	130	3	93		1235	1235	1235																									GCA_000858505_1_00077
group_1587		hypothetical protein	2	2	1	3	129	3	92		365	365	365																									GCA_000858505_1_00078
group_1588		hypothetical protein	2	2	1	3	128	3	91		536	536	536																									GCA_000858505_1_00079
group_1589		hypothetical protein	2	2	1	3	127	3	90		746	746	746																									GCA_000858505_1_00080
group_1590		hypothetical protein	2	2	1	3	126	3	89		419	419	419																									GCA_000858505_1_00081
group_1591		hypothetical protein	2	2	1	3	125	3	88		806	806	806																									GCA_000858505_1_00082
group_1592		hypothetical protein	2	2	1	3	124	3	87		728	728	728																									GCA_000858505_1_00083
group_1593		hypothetical protein	2	2	1	3	123	3	86		464	464	464																									GCA_000858505_1_00084
group_1594		hypothetical protein	2	2	1	3	122	3	85		431	431	431																									GCA_000858505_1_00085
group_1595		hypothetical protein	2	2	1	3	121	3	84		674	674	674																									GCA_000858505_1_00086
group_1596		membrane protein	2	2	1	3	120	3	83		395	395	395																									GCA_000858505_1_00087
group_1597		hypothetical protein	2	2	1	3	119	3	82		239	239	239																									GCA_000858505_1_00088
group_1598		hypothetical protein	2	2	1	3	118	3	81		224	224	224																									GCA_000858505_1_00089
group_1599		hypothetical protein	2	2	1	3	117	3	80		164	164	164																									GCA_000858505_1_00090
group_1600		hypothetical protein	2	2	1	3	116	3	79		206	206	206																									GCA_000858505_1_00091
group_1601		hypothetical protein	2	2	1	3	115	3	78		1109	1109	1109																									GCA_000858505_1_00092
group_1602		hypothetical protein	2	2	1	3	114	3	77		200	200	200																									GCA_000858505_1_00093
group_1603		hypothetical protein	2	2	1	3	113	3	76		278	278	278																									GCA_000858505_1_00094
group_1604		hypothetical protein	2	2	1	3	112	3	75		563	563	563																									GCA_000858505_1_00095
group_1605		hypothetical protein	2	2	1	3	111	3	74		356	356	356																									GCA_000858505_1_00096
group_1606		hypothetical protein	2	2	1	3	110	3	73		200	200	200																									GCA_000858505_1_00097
group_1607		hypothetical protein	2	2	1	3	109	3	72		452	452	452																									GCA_000858505_1_00098
group_1608		hypothetical protein	2	2	1	3	108	3	71		374	374	374																									GCA_000858505_1_00099
group_1609		hypothetical protein	2	2	1	3	107	3	70		293	293	293																									GCA_000858505_1_00100
group_1610		hypothetical protein	2	2	1	3	106	3	69		455	455	455																									GCA_000858505_1_00101
group_1611		hypothetical protein	2	2	1	3	105	3	68		212	212	212																									GCA_000858505_1_00102
group_1612		hypothetical protein	2	2	1	3	104	3	67		332	332	332																									GCA_000858505_1_00103
group_1614		hypothetical protein	2	2	1	3	103	3	66		746	746	746																									GCA_000858505_1_00104
group_1616		hypothetical protein	2	2	1	3	102	3	65		407	407	407																									GCA_000858505_1_00105
group_1618		hypothetical protein	2	2	1	3	100	3	64		497	497	497																									GCA_000858505_1_00106
group_162		terminal repeat-encoded protein	2	2	1	1	356	1	11		287	287	287
group_1620		hypothetical protein	2	2	1	3	99	3	63		233	233	233																									GCA_000858505_1_00107
group_1621		hypothetical protein	2	2	1	3	6	3	62		302	302	302																									GCA_000858505_1_00108
group_1623		hypothetical protein	2	2	1	3	7	3	61		344	344	344																									GCA_000858505_1_00109
group_1625		hypothetical protein	2	2	1	3	8	3	60		173	173	173																									GCA_000858505_1_00110
group_1627		hypothetical protein	2	2	1	3	9	3	59		188	188	188																									GCA_000858505_1_00111
group_1629		hypothetical protein	2	2	1	3	10	3	58		215	215	215																									GCA_000858505_1_00112
group_1631		hypothetical protein	2	2	1	3	11	3	57		218	218	218																									GCA_000858505_1_00113
group_1633		hypothetical protein	2	2	1	3	12	3	56		188	188	188																									GCA_000858505_1_00114
group_1635		hypothetical protein	2	2	1	3	13	3	55		950	950	950																									GCA_000858505_1_00115
group_1637		hypothetical protein	2	2	1	3	14	3	54		272	272	272																									GCA_000858505_1_00116
group_1639		hypothetical protein	2	2	1	3	15	3	53		200	200	200																									GCA_000858505_1_00117
group_1641		hypothetical protein	2	2	1	3	16	3	52		416	416	416																									GCA_000858505_1_00118
group_1643		hypothetical protein	2	2	1	3	17	3	51		353	353	353																									GCA_000858505_1_00119
group_1645		hypothetical protein	2	2	1	3	19	3	50		203	203	203																									GCA_000858505_1_00120
group_1647		hypothetical protein	2	2	1	3	20	3	1		188	188	188																									GCA_000858505_1_00121
group_1649		hypothetical protein	2	2	1	3	21	3	2		602	602	602																									GCA_000858505_1_00122
group_1650		hypothetical protein	2	2	1	3	22	3	3		254	254	254																									GCA_000858505_1_00123
group_1651		hypothetical protein	2	2	1	3	23	3	4		221	221	221																									GCA_000858505_1_00124
group_1652		hypothetical protein	2	2	1	3	24	3	5		371	371	371																									GCA_000858505_1_00125
group_1653		hypothetical protein	2	2	1	3	25	3	6		2264	2264	2264																									GCA_000858505_1_00126
group_1654		hypothetical protein	2	2	1	3	26	3	7		305	305	305																									GCA_000858505_1_00127
group_1655		hypothetical protein	2	2	1	3	27	3	8		257	257	257																									GCA_000858505_1_00128
group_1656		putative protein phosphatase	2	2	1	3	28	3	9		707	707	707																									GCA_000858505_1_00129
group_1657		hypothetical protein	2	2	1	3	29	3	10		182	182	182																									GCA_000858505_1_00130
group_1658		hypothetical protein	2	2	1	3	30	3	11		557	557	557																									GCA_000858505_1_00131
group_1659		hypothetical protein	2	2	1	3	31	3	12		383	383	383																									GCA_000858505_1_00132
group_1660		hypothetical protein	2	2	1	3	32	3	13		440	440	440																									GCA_000858505_1_00133
group_1661		hypothetical protein	2	2	1	3	33	3	14		683	683	683																									GCA_000858505_1_00134
group_1662		hypothetical protein	2	2	1	3	34	3	15		227	227	227																									GCA_000858505_1_00135
group_1663		hypothetical protein	2	2	1	3	35	3	16		236	236	236																									GCA_000858505_1_00136
group_1664		hypothetical protein	2	2	1	3	36	3	17		368	368	368																									GCA_000858505_1_00137
group_1665		hypothetical protein	2	2	1	3	37	3	18		413	413	413																									GCA_000858505_1_00138
group_1666		hypothetical protein	2	2	1	3	38	3	19		248	248	248																									GCA_000858505_1_00139
group_1667		hypothetical protein	2	2	1	3	39	3	20		374	374	374																									GCA_000858505_1_00141
group_1668		hypothetical protein	2	2	1	3	40	3	21		317	317	317																									GCA_000858505_1_00142
group_1669		hypothetical protein	2	2	1	3	41	3	22		4142	4142	4142																									GCA_000858505_1_00143
group_1670		hypothetical protein	2	2	1	3	42	3	23		464	464	464																									GCA_000858505_1_00144
group_1671		hypothetical protein	2	2	1	3	43	3	24		119	119	119																									GCA_000858505_1_00145
group_1672		hypothetical protein	2	2	1	3	44	3	25		314	314	314																									GCA_000858505_1_00146
group_1673		hypothetical protein	2	2	1	3	45	3	26		401	401	401																									GCA_000858505_1_00147
group_1674		hypothetical protein	2	2	1	3	46	3	27		425	425	425																									GCA_000858505_1_00148
group_1675		hypothetical protein	2	2	1	3	47	3	199		167	167	167																									GCA_000858505_1_00149
group_1676		hypothetical protein	2	2	1	3	48	3	198		143	143	143																									GCA_000858505_1_00150
group_1677		hypothetical protein	2	2	1	3	49	3	197		251	251	251																									GCA_000858505_1_00151
group_1678		hypothetical protein	2	2	1	3	50	3	196		317	317	317																									GCA_000858505_1_00152
group_1679		membrane protein	2	2	1	3	51	3	195		617	617	617																									GCA_000858505_1_00153
group_1680		hypothetical protein	2	2	1	3	52	3	194		620	620	620																									GCA_000858505_1_00154
group_1681		hypothetical protein	2	2	1	3	53	3	193		467	467	467																									GCA_000858505_1_00155
group_1682		hypothetical protein	2	2	1	3	54	3	192		263	263	263																									GCA_000858505_1_00156
group_1683		hypothetical protein	2	2	1	3	55	3	191		737	737	737																									GCA_000858505_1_00157
group_1684		hypothetical protein	2	2	1	3	56	3	190		668	668	668																									GCA_000858505_1_00158
group_1685		hypothetical protein	2	2	1	3	57	3	189		536	536	536																									GCA_000858505_1_00159
group_1686		hypothetical protein	2	2	1	3	58	3	188		425	425	425																									GCA_000858505_1_00160
group_1687		hypothetical protein	2	2	1	3	59	3	187		185	185	185																									GCA_000858505_1_00161
group_1688		hypothetical protein	2	2	1	3	60	3	186		572	572	572																									GCA_000858505_1_00162
group_1689		hypothetical protein	2	2	1	3	61	3	185		212	212	212																									GCA_000858505_1_00163
group_1690		hypothetical protein	2	2	1	3	62	3	184		224	224	224																									GCA_000858505_1_00164
group_1691		hypothetical protein	2	2	1	3	63	3	183		527	527	527																									GCA_000858505_1_00165
group_1692		hypothetical protein	2	2	1	3	64	3	182		1403	1403	1403																									GCA_000858505_1_00166
group_1693		hypothetical protein	2	2	1	3	65	3	181		557	557	557																									GCA_000858505_1_00167
group_1694		hypothetical protein	2	2	1	3	66	3	180		179	179	179																									GCA_000858505_1_00168
group_1695		hypothetical protein	2	2	1	3	67	3	179		215	215	215																									GCA_000858505_1_00169
group_1696		hypothetical protein	2	2	1	3	68	3	178		203	203	203																									GCA_000858505_1_00170
group_1697		gp67	2	2	1	3	69	3	177		332	332	332																									GCA_000858505_1_00171
group_1698		hypothetical protein	2	2	1	3	70	3	176		320	320	320																									GCA_000858505_1_00172
group_1699		hypothetical protein	2	2	1	3	71	3	175		374	374	374																									GCA_000858505_1_00173
group_1700		hypothetical protein	2	2	1	3	72	3	174		278	278	278																									GCA_000858505_1_00174
group_1701		hypothetical protein	2	2	1	3	73	3	173		413	413	413																									GCA_000858505_1_00175
group_1702		hypothetical protein	2	2	1	3	74	3	172		239	239	239																									GCA_000858505_1_00176
group_1703		hypothetical protein	2	2	1	3	75	3	171		950	950	950																									GCA_000858505_1_00177
group_1704		hypothetical protein	2	2	1	3	76	3	170		623	623	623																									GCA_000858505_1_00178
group_173		hypothetical protein	2	2	1	1	2521	1	1745		218	737	477
group_1738		hypothetical protein	2	2	1	1	2095	1	817		194	194	194																												GCA_000901915_1_00015
treN_1		TreN	2	2	1	1	1117	1	2852		146	146	146																												GCA_000901915_1_00026
group_1745		hypothetical protein	2	2	1	1	1162	1	2504		272	272	272																												GCA_000901915_1_00049
group_1762		pentapeptide repeat-containing protein	2	2	1	1	1158	1	2526		731	731	731																														GCA_000907055_1_00115	GCA_000910895_1_00115
group_1763		hypothetical protein	2	2	1	1	2093	1	822		194	194	194																														GCA_000907055_1_00136	GCA_000910895_1_00144
group_1766		hypothetical protein	2	2	1	1	678	1	381		209	209	209																																GCA_000911475_1_00001	GCA_000913135_1_00212
group_1768		hypothetical protein	2	2	1	1	826	1	353		188	188	188																																GCA_000911475_1_00003	GCA_000913135_1_00001
group_1769		terminal repeat-encoded protein	2	2	1	1	766	1	351		257	257	257																																GCA_000911475_1_00007	GCA_000913135_1_00005
group_1770		putative homing endonuclease	2	2	1	1	765	1	350		608	608	608																																GCA_000911475_1_00008	GCA_000913135_1_00006
group_1773		hypothetical protein	2	2	1	1	2480	1	1796		236	236	236																																GCA_000911475_1_00020	GCA_000913135_1_00015
group_1775		hypothetical protein	2	2	1	1	2483	1	1798		188	188	188																																GCA_000911475_1_00022	GCA_000913135_1_00017
group_1777		hypothetical protein	2	2	1	1	2484	1	1794		323	323	323																																GCA_000911475_1_00024	GCA_000913135_1_00019
group_1786		putative homing endonuclease	2	2	1	1	2656	1	1499		947	947	947																																GCA_000911475_1_00074	GCA_000913135_1_00066
group_1787		putative ribulose-1,5-bisphosphate carboxylase/oxygenase small subunit	2	2	1	1	2907	1	596		644	644	644																																GCA_000911475_1_00180	GCA_000913135_1_00172
group_1788		hypothetical protein	2	2	1	1	681	1	384		353	353	353																																GCA_000911475_1_00188	GCA_000913135_1_00209
group_1789		hypothetical protein	2	2	1	1	680	1	383		491	491	491																																GCA_000911475_1_00189	GCA_000913135_1_00210
group_1808		membrane protein	2	2	1	1	2906	1	598		644	644	644																																			GCA_000917015_1_00157
group_1845		hypothetical protein	2	2	1	1	2910	1	2625		152	152	152
group_1876		hypothetical protein	2	2	1	1	1866	1	1095		704	704	704
group_188		hypothetical protein	2	2	1	1	737	1	2936		299	299	299
group_1884		hypothetical protein	2	2	1	1	1845	1	1098		389	389	389
group_1908		hypothetical protein	2	2	1	1	1709	1	1301		440	440	440
group_1921		hypothetical protein	2	2	1	1	1784	1	1264		509	509	509
group_1922		hypothetical protein	2	2	1	1	1776	1	1272		308	308	308
group_1924		hypothetical protein	2	2	1	1	1774	1	1277		506	506	506
396		gp396	2	2	1	1	1772	1	1276		236	236	236
group_1940		hypothetical protein	2	2	1	1	1736	1	1226		392	392	392
group_1948		terminal repeat-encoded protein	2	2	1	1	1499	1	1193		281	281	281
group_1952		hypothetical protein	2	2	1	1	1510	1	1185		470	473	471
group_1958		resolvase domain-containing protein	2	2	1	1	1530	1	1158		161	161	161
group_1966		virion component	2	2	1	1	1444	1	939		512	512	512
group_1968		hypothetical protein	2	2	1	1	1447	1	942		188	188	188
group_2012		hypothetical protein	2	2	1	1	904	1	2277		107	107	107
group_2019		hypothetical protein	2	2	1	1	328	1	28		197	197	197
group_2060		hypothetical protein	2	2	1	1	1904	1	1398		260	260	260
group_2061		hypothetical protein	2	2	1	1	1905	1	1399		308	308	308
group_2062		hypothetical protein	2	2	1	1	1906	1	1400		296	296	296
group_2063		hypothetical protein	2	2	1	1	1907	1	1401		200	200	200
group_2064		hypothetical protein	2	2	1	1	1908	1	1402		293	293	293
group_2065		hypothetical protein	2	2	1	1	1909	1	1403		326	326	326
group_2066		hypothetical protein	2	2	1	1	1910	1	1404		386	386	386
group_2067		hypothetical protein	2	2	1	1	1911	1	1405		194	194	194
group_2068		hypothetical protein	2	2	1	1	1912	1	1406		275	275	275
group_2069		hypothetical protein	2	2	1	1	1913	1	1407		137	137	137
group_2070		hypothetical protein	2	2	1	1	1914	1	1408		326	326	326
group_2071		hypothetical protein	2	2	1	1	1915	1	1409		500	500	500
group_2072		hypothetical protein	2	2	1	1	1916	1	1410		227	227	227
group_2073		hypothetical protein	2	2	1	1	1917	1	1411		278	278	278
group_2074		hypothetical protein	2	2	1	1	1918	1	1412		263	263	263
group_2075		hypothetical protein	2	2	1	1	1919	1	1413		287	287	287
group_2076		hypothetical protein	2	2	1	1	1920	1	1414		182	182	182
group_2077		hypothetical protein	2	2	1	1	1921	1	1415		164	164	164
group_2078		hypothetical protein	2	2	1	1	1922	1	1416		383	383	383
group_2079		hypothetical protein	2	2	1	1	1923	1	1417		122	122	122
group_2080		hypothetical protein	2	2	1	1	1924	1	1418		185	185	185
group_2081		hypothetical protein	2	2	1	1	1925	1	1419		1031	1031	1031
group_2082		hypothetical protein	2	2	1	1	1926	1	1420		152	152	152
group_2083		YopX family protein	2	2	1	1	1927	1	1421		386	386	386
group_2084		hypothetical protein	2	2	1	1	1928	1	1422		212	212	212
group_2085		hypothetical protein	2	2	1	1	1929	1	1423		155	155	155
group_2086		hypothetical protein	2	2	1	1	1930	1	1424		164	164	164
group_2087		hypothetical protein	2	2	1	1	1931	1	1425		182	182	182
group_2088		YopX family protein	2	2	1	1	1932	1	1426		410	410	410
group_2089		HNH endonuclease IV	2	2	1	1	1933	1	1427		536	536	536
group_2090		hypothetical protein	2	2	1	1	1934	1	1428		173	173	173
group_2091		hypothetical protein	2	2	1	1	1935	1	1429		359	359	359
group_2092		hypothetical protein	2	2	1	1	1936	1	1430		356	356	356
group_2093		hypothetical protein	2	2	1	1	1937	1	1431		362	362	362
group_2094		hypothetical protein	2	2	1	1	1938	1	1432		230	230	230
group_2095		hypothetical protein	2	2	1	1	1939	1	1433		383	383	383
group_2096		hypothetical protein	2	2	1	1	1940	1	1434		530	530	530
group_2097		hypothetical protein	2	2	1	1	1941	1	1435		482	482	482
group_2098		hypothetical protein	2	2	1	1	1942	1	1436		446	446	446
group_2099		hypothetical protein	2	2	1	1	1943	1	1437		242	242	242
group_21		putative protein OS=Staphylococcus phage K GN=PhageK_183 PE=4 SV=1	2	2	1	1	2958	1	490		293	293	293											EW36_00147		EW42_00129
group_2100		hypothetical protein	2	2	1	1	1944	1	1438		413	413	413
group_2101		hypothetical protein	2	2	1	1	1945	1	1439		194	194	194
group_2102		hypothetical protein	2	2	1	1	1946	1	1440		410	410	410
group_2103		hypothetical protein	2	2	1	1	1947	1	1441		227	227	227
group_2104		hypothetical protein	2	2	1	1	1948	1	1442		422	422	422
group_2105		putative protein phosphatase	2	2	1	1	1949	1	1443		701	701	701
group_2106		hypothetical protein	2	2	1	1	1952	1	1446		227	227	227
group_2107		hypothetical protein	2	2	1	1	1953	1	1447		617	617	617
group_2108		hypothetical protein	2	2	1	1	1954	1	1448		212	212	212
group_2109		hypothetical protein	2	2	1	1	1955	1	1449	Hypothetical protein with no hits to refseq/uniprot/clusters/cdd/tigrfams/pfam overlapping another protein with hits	116	116	116
group_2110		hypothetical protein	2	2	1	1	1956	1	1450		305	305	305
group_2111		hypothetical protein	2	2	1	1	1957	1	1451		440	440	440
group_2112		putative dUTP pyrophosphatase	2	2	1	1	1958	1	1452		431	431	431
group_2113		hypothetical protein	2	2	1	1	1959	1	1453		185	185	185
group_2114		hypothetical protein	2	2	1	1	1960	1	1454		134	134	134
group_2115		hypothetical protein	2	2	1	1	1961	1	1455		2102	2102	2102
group_2116		hypothetical protein	2	2	1	1	1962	1	1456		266	266	266
group_2117		Autolysin	2	2	1	1	1963	1	1457		323	323	323
group_2118		membrane protein	2	2	1	1	1964	1	1458		650	650	650
group_2119		hypothetical protein	2	2	1	1	1965	1	1459		569	569	569
group_2120		hypothetical protein	2	2	1	1	1966	1	1460		896	896	896
group_2121		PhoH-like protein	2	2	1	1	1967	1	1461		755	755	755
group_2122		virion component	2	2	1	1	1968	1	1462		557	557	557
group_2123		hypothetical protein	2	2	1	1	1969	1	1463		434	434	434
group_2124		hypothetical protein	2	2	1	1	1970	1	1464		197	197	197
group_2125		hypothetical protein	2	2	1	1	1971	1	1465		680	680	680
group_2126		hypothetical protein	2	2	1	1	1972	1	1466		230	230	230
group_2127		hypothetical protein	2	2	1	1	1973	1	1467		251	251	251
group_2128		hypothetical protein	2	2	1	1	1974	1	1468		1118	1118	1118
group_2129		hypothetical protein	2	2	1	1	1975	1	1469		881	881	881
group_2130		hypothetical protein	2	2	1	1	1976	1	1470		194	194	194
group_2131		hypothetical protein	2	2	1	1	1977	1	1471		215	215	215
group_2132		hypothetical protein	2	2	1	1	1978	1	1472		209	209	209
group_2133		gp67	2	2	1	1	1979	1	1473		332	332	332
group_2134		membrane protein	2	2	1	1	1980	1	1474		320	320	320
group_2135		hypothetical protein	2	2	1	1	1981	1	1475		386	386	386
group_2136		hypothetical protein	2	2	1	1	1982	1	1476		269	269	269
group_2137		hypothetical protein	2	2	1	1	1983	1	1477		419	419	419
group_2138		terminase	2	2	1	1	1984	1	1478		350	350	350
group_2139		hypothetical protein	2	2	1	1	1903	1	1397		1295	1295	1295
group_2140		hypothetical protein	2	2	1	1	1902	1	1396		824	824	824
group_2141		hypothetical protein	2	2	1	1	1901	1	1395		467	467	467
group_2142		hypothetical protein	2	2	1	1	1900	1	1394		998	998	998
group_2143		hypothetical protein	2	2	1	1	1899	1	1393		353	353	353
group_2144		hypothetical protein	2	2	1	1	1898	1	1392		371	371	371
group_2145		hypothetical protein	2	2	1	1	1897	1	1391		1712	1712	1712
group_2146		hypothetical protein	2	2	1	1	1896	1	1390		782	782	782
group_2147		hypothetical protein	2	2	1	1	1895	1	1389		953	953	953
group_2148		hypothetical protein	2	2	1	1	1894	1	1388		1409	1409	1409
group_2149		hypothetical protein	2	2	1	1	1893	1	1387		296	296	296
group_2150		hypothetical protein	2	2	1	1	1892	1	1386		905	905	905
group_2151		hypothetical protein	2	2	1	1	1891	1	1385		878	878	878
group_2152		hypothetical protein	2	2	1	1	1890	1	1384		620	620	620
group_2153		hypothetical protein	2	2	1	1	1889	1	1383		836	836	836
group_2154		hypothetical protein	2	2	1	1	1888	1	1382		218	218	218
group_2155		hypothetical protein	2	2	1	1	1887	1	1381		1763	1763	1763
group_2156		hypothetical protein	2	2	1	1	1697	1	1091		932	932	932
group_2157		hypothetical protein	2	2	1	1	1696	1	1090		158	158	158
group_2158		hypothetical protein	2	2	1	1	1695	1	1089		143	143	143
group_2159		hypothetical protein	2	2	1	1	1694	1	1088		260	260	260
group_2160		virion component	2	2	1	1	1693	1	1087		296	296	296
group_2161		hypothetical protein	2	2	1	1	1692	1	1086		422	422	422
group_2162		tail morphogenetic protein	2	2	1	1	1691	1	1085		524	524	524
group_2163		hypothetical protein	2	2	1	1	1690	1	1084		3959	3959	3959
group_2164		tail lysin	2	2	1	1	1689	1	1083		2396	2396	2396
group_2165		hypothetical protein	2	2	1	1	1688	1	1082		878	878	878
group_2166		hypothetical protein	2	2	1	1	1687	1	1081		2822	2822	2822
group_2167		hypothetical protein	2	2	1	1	1686	1	1080		758	758	758
group_2168		hypothetical protein	2	2	1	1	1685	1	1079		524	524	524
group_2169		hypothetical protein	2	2	1	1	1684	1	1078		701	701	701
group_2170		hypothetical protein	2	2	1	1	1683	1	1077		1046	1046	1046
group_2171		hypothetical protein	2	2	1	1	1682	1	1076		3527	3527	3527
group_2172		hypothetical protein	2	2	1	1	1681	1	1075		521	521	521
group_2173		tail protein	2	2	1	1	1680	1	1074		3458	3458	3458
group_2174		hypothetical protein	2	2	1	1	1679	1	1073		161	161	161
group_2175		hypothetical protein	2	2	1	1	1678	1	1072		1730	1730	1730
group_2176		hypothetical protein	2	2	1	1	1677	1	1071		347	347	347
group_2177		putative receptor binding protein	2	2	1	1	1676	1	1070		1352	1352	1352
group_2178		hypothetical protein	2	2	1	1	1675	1	1069		1754	1754	1754
group_2179		hypothetical protein	2	2	1	1	1674	1	1068		1622	1622	1622
group_2180		hypothetical protein	2	2	1	1	1673	1	1067		1439	1439	1439
group_2181		hypothetical protein	2	2	1	1	1672	1	1066		182	182	182
group_2182		putative exonuclease	2	2	1	1	1671	1	1065		1019	1019	1019
group_2183		hypothetical protein	2	2	1	1	1670	1	1064		368	368	368
group_2184		exonuclease	2	2	1	1	1669	1	1063		1934	1934	1934
group_2185		hypothetical protein	2	2	1	1	1668	1	1062		659	659	659
group_2186		primase	2	2	1	1	1667	1	1061		1079	1079	1079
group_2187		hypothetical protein	2	2	1	1	1666	1	1060		317	317	317
group_2188		hypothetical protein	2	2	1	1	1665	1	1059		458	458	458
group_2189		hypothetical protein	2	2	1	1	1664	1	1058		611	611	611
group_2190		putative host-like protein	2	2	1	1	1663	1	1057		314	314	314
group_2191		ribonucleotide-diphosphate reductase beta subunit	2	2	1	1	1662	1	1056		1346	1346	1346
group_2192		ribonucleotide reductase alpha subunit	2	2	1	1	1661	1	1055		1682	1682	1682
group_2193		hypothetical protein	2	2	1	1	1660	1	1054		317	317	317
group_2194		thioredoxin-like protein	2	2	1	1	1659	1	1053		311	311	311
group_2195		hypothetical protein	2	2	1	1	1658	1	1052		743	743	743
group_2196		hypothetical protein	2	2	1	1	1657	1	1051		311	311	311
group_2197		putative DNA polymerase	2	2	1	1	1656	1	1050		3212	3212	3212
group_2198		hypothetical protein	2	2	1	1	1655	1	1049		146	146	146
group_2199		hypothetical protein	2	2	1	1	1654	1	1048		482	482	482
group_220		hypothetical protein	2	2	1	1	1320	1	2204		152	521	336
group_2200		hypothetical protein	2	2	1	1	1653	1	1047		311	311	311
group_2201		hypothetical protein	2	2	1	1	1652	1	1046		1193	1193	1193
group_2202		putative DNA repair protein	2	2	1	1	1651	1	1045		1232	1232	1232
group_2203		hypothetical protein	2	2	1	1	1650	1	1044		353	353	353
group_2204		hypothetical protein	2	2	1	1	1649	1	1043		659	659	659
group_2205		holin	2	2	1	1	1648	1	1042		344	344	344
group_2206		putative Ig-like protein	2	2	1	1	1647	1	1041		638	638	638
group_2207		hypothetical protein	2	2	1	1	1646	1	1040		521	521	521
group_2208		hypothetical protein	2	2	1	1	1645	1	1039		602	602	602
group_2209		hypothetical protein	2	2	1	1	1644	1	1038		248	248	248
group_2210		hypothetical protein	2	2	1	1	1643	1	1037		758	758	758
group_2211		hypothetical protein	2	2	1	1	1642	1	1036		1250	1250	1250
group_2212		hypothetical protein	2	2	1	1	1641	1	1035		359	359	359
group_2213		hypothetical protein	2	2	1	1	1640	1	1034		530	530	530
group_2214		hypothetical protein	2	2	1	1	1639	1	1033		752	752	752
group_2215		hypothetical protein	2	2	1	1	1638	1	1032		443	443	443
group_2216		hypothetical protein	2	2	1	1	1637	1	1031		839	839	839
group_2217		hypothetical protein	2	2	1	1	1636	1	1030		518	518	518
group_2218		hypothetical protein	2	2	1	1	1635	1	1029		728	728	728
group_2219		structural protein	2	2	1	1	1634	1	1028		473	473	473
group_2220		hypothetical protein	2	2	1	1	1633	1	1027		452	452	452
group_2221		hypothetical protein	2	2	1	1	1632	1	1026		698	698	698
group_2222		membrane protein	2	2	1	1	1631	1	1025		404	404	404
group_2223		hypothetical protein	2	2	1	1	1630	1	1024		614	614	614
group_2224		hypothetical protein	2	2	1	1	1629	1	1023		176	176	176
group_2225		hypothetical protein	2	2	1	1	1628	1	1022		344	344	344
group_2226		hypothetical protein	2	2	1	1	1627	1	1021		350	350	350
group_2227		hypothetical protein	2	2	1	1	1626	1	1020		380	380	380
group_2228		hypothetical protein	2	2	1	1	1625	1	1019		182	182	182
group_2229		hypothetical protein	2	2	1	1	1624	1	1018		311	311	311
group_2230		hypothetical protein	2	2	1	1	1623	1	1017		194	194	194
group_2231		hypothetical protein	2	2	1	1	1622	1	1016		320	320	320
group_2232		hypothetical protein	2	2	1	1	1621	1	1015		338	338	338
group_2233		hypothetical protein	2	2	1	1	1620	1	1014		215	215	215
group_2234		hypothetical protein	2	2	1	1	1619	1	1013		383	383	383
group_2235		hypothetical protein	2	2	1	1	1618	1	1012		320	320	320
group_2236		hypothetical protein	2	2	1	1	1617	1	1011		455	455	455
group_2237		hypothetical protein	2	2	1	1	1616	1	1010		311	311	311
group_2238		hypothetical protein	2	2	1	1	1615	1	1009		827	827	827
group_2239		hypothetical protein	2	2	1	1	1614	1	1008		272	272	272
group_2240		hypothetical protein	2	2	1	1	1613	1	1007		242	242	242
group_2241		hypothetical protein	2	2	1	1	1612	1	1006		188	188	188
group_2242		hypothetical protein	2	2	1	1	1611	1	1005		410	410	410
group_2243		hypothetical protein	2	2	1	1	1610	1	1004		350	350	350
group_2244		hypothetical protein	2	2	1	1	1609	1	1003		500	500	500
group_2245		membrane protein	2	2	1	1	1608	1	1002		404	404	404
group_2246		hypothetical protein	2	2	1	1	1607	1	1001		242	242	242
group_2247		hypothetical protein	2	2	1	1	1606	1	1000		341	341	341
group_2248		hypothetical protein	2	2	1	1	1605	1	999		509	509	509
group_2249		hypothetical protein	2	2	1	1	1604	1	998		1103	1103	1103
group_2250		hypothetical protein	2	2	1	1	1603	1	997		302	302	302
group_2251		hypothetical protein	2	2	1	1	1602	1	996		383	383	383
group_2252		hypothetical protein	2	2	1	1	1601	1	995		251	251	251
group_2253		hypothetical protein	2	2	1	1	1600	1	994		425	425	425
group_2254		hypothetical protein	2	2	1	1	1599	1	993		569	569	569
group_2255		hypothetical protein	2	2	1	1	1598	1	992		167	167	167
group_2256		hypothetical protein	2	2	1	1	1597	1	991		599	599	599
group_2272		hypothetical protein	2	2	1	1	2159	1	800		245	245	245
group_2289		putative intron-encoded nuclease	2	2	1	1	1885	1	1378		944	944	944
group_2293		hypothetical protein	2	2	1	1	1701	1	1096		392	392	392
group_2295		hypothetical protein	2	2	1	1	1833	1	1329		1109	1109	1109
group_2298		hypothetical protein	2	2	1	1	1710	1	1296		383	383	383
group_2299		hypothetical protein	2	2	1	1	1711	1	1297		182	182	182
group_2305		hypothetical protein	2	2	1	1	1748	1	1238		254	254	254
group_2306		hypothetical protein	2	2	1	1	1744	1	1234		452	452	452
group_2307		hypothetical protein	2	2	1	1	1743	1	1233		485	485	485
group_2308		hypothetical protein	2	2	1	1	1742	1	1232		443	443	443
group_2313		hypothetical protein	2	2	1	1	1485	1	1206		167	167	167
group_2317		hypothetical protein	2	2	1	1	1473	1	1210		185	185	185
group_232		phage anti-repressor protein	2	2	1	1	2143	1	924		542	542	542																														GCA_000907055_1_00169	GCA_000910895_1_00177
group_2334		hypothetical protein	2	2	1	1	22	1	525		665	671	668
group_2340		hypothetical protein	2	2	1	1	732	1	2937		161	161	161
group_2350		hypothetical protein	2	2	1	1	2740	1	769		194	194	194
group_2354		hypothetical protein	2	2	1	1	1308	1	2225		281	281	281
group_2355		hypothetical protein	2	2	1	1	1295	1	2224		1028	1028	1028
group_2357		hypothetical protein	2	2	1	1	1283	1	618		242	242	242
group_2360		membrane protein	2	2	1	1	879	1	2613		398	398	398
group_2361		hypothetical protein	2	2	1	1	876	1	2614		557	557	557
group_2364		hypothetical protein	2	2	1	1	2941	1	2657		176	176	176
group_2365		hypothetical protein	2	2	1	1	2942	1	2658		296	296	296
group_2367		hypothetical protein	2	2	1	1	2944	1	2660		368	368	368
group_2370		hypothetical protein	2	2	1	1	249	1	2756		407	407	407
group_2371		hypothetical protein	2	2	1	1	250	1	2757		317	317	317
group_2372		hypothetical protein	2	2	1	1	251	1	2758		203	203	203
group_2373		putative ribose-phosphate pyrophosphokinase	2	2	1	1	309	1	2761		908	908	908
group_2375		hypothetical protein	2	2	1	1	213	1	486		353	353	353
group_2377		hypothetical protein	2	2	1	1	211	1	484		113	113	113
group_2378		hypothetical protein	2	2	1	1	210	1	483		221	221	221
group_2379		hypothetical protein	2	2	1	1	209	1	482		233	233	233
group_2380		hypothetical protein	2	2	1	1	208	1	481		281	281	281
group_2382		hypothetical protein	2	2	1	1	204	1	479		269	269	269
group_2383		hypothetical protein	2	2	1	1	203	1	478		389	389	389
group_2384		hypothetical protein	2	2	1	1	202	1	477		149	149	149
group_2385		hypothetical protein	2	2	1	1	201	1	476		311	311	311
group_2386		hypothetical protein	2	2	1	1	200	1	475		1091	1097	1094
group_2390		hypothetical protein	2	2	1	1	834	1	469		299	299	299
group_2395		hypothetical protein	2	2	1	1	556	1	2893		251	251	251
group_2396		terminal repeat-encoded protein	2	2	1	1	557	1	2892		248	248	248
group_2397		terminal repeat-encoded protein	2	2	1	1	558	1	2891		236	236	236
group_2398		hypothetical protein	2	2	1	1	559	1	2890		338	338	338
group_2399		hypothetical protein	2	2	1	1	560	1	2889		308	308	308
group_2400		gp20	2	2	1	1	561	1	2888		260	260	260
group_2401		hypothetical protein	2	2	1	1	562	1	2887		473	473	473
group_2403		hypothetical protein	2	2	1	1	570	1	2807		308	308	308
group_2406		hypothetical protein	2	2	1	1	547	1	169		344	344	344
group_2413		hypothetical protein	2	2	1	1	2269	1	1737		749	749	749
group_2414		hypothetical protein	2	2	1	1	2270	1	1738		95	95	95
group_2415		hypothetical protein	2	2	1	1	2271	1	1739		230	230	230
group_2416		hypothetical protein	2	2	1	1	2272	1	1740		386	386	386
group_2417		hypothetical protein	2	2	1	1	2231	1	1627		536	536	536
group_2418		hypothetical protein	2	2	1	1	2232	1	1628		533	533	533
group_2419		hypothetical protein	2	2	1	1	2233	1	1629		164	164	164
group_2420		hypothetical protein	2	2	1	1	2223	1	1597		341	341	341
group_2424		hypothetical protein	2	2	1	1	2205	1	1512		188	188	188
group_2427		membrane protein	2	2	1	1	2187	1	1491		326	326	326
group_2428		hypothetical protein	2	2	1	1	1431	1	786		1232	1235	1233
group_2430		hypothetical protein	2	2	1	1	1383	1	763		152	152	152
group_2489		hypothetical protein	2	2	1	2	181	2	33		407	407	407
group_2497		hypothetical protein	2	2	1	2	21	2	273		488	488	488
group_2500		hypothetical protein	2	2	1	2	32	2	245		1232	1232	1232
group_2508		hypothetical protein	2	2	1	2	437	2	237		998	998	998
group_2545		putative DNA binding protein	2	2	1	2	305	2	429		311	311	311
group_2557		hypothetical protein	2	2	1	2	132	2	9		179	179	179
group_2558		hypothetical protein	2	2	1	2	131	2	8		836	836	836
group_256		hypothetical protein	2	2	1	1	351	1	21		308	308	308
group_2578		hypothetical protein	2	2	1	2	28	2	253		491	491	491
group_2613		hypothetical protein	2	2	1	2	319	2	382		161	161	161
group_2618		hypothetical protein	2	2	1	2	126	2	166		614	614	614
group_2619		hypothetical protein	2	2	1	2	127	2	167		290	290	290
group_2620		hypothetical protein	2	2	1	2	288	2	2		302	302	302
group_2630		hypothetical protein	2	2	1	1	2197	1	1500		707	707	707
group_2634		hypothetical protein	2	2	1	1	2765	1	2167		152	152	152
group_2636		hypothetical protein	2	2	1	1	2864	1	611		512	512	512
group_2638		hypothetical protein	2	2	1	1	655	1	269		155	155	155
group_2643		hypothetical protein	2	2	1	1	735	1	2934		323	323	323
group_2645		hypothetical protein	2	2	1	1	724	1	2944		254	254	254
group_2651		immunodominant antigen a	2	2	1	1	1344	1	701		719	719	719
group_2652		hypothetical protein	2	2	1	1	1345	1	702		434	434	434
group_2654		hypothetical protein	2	2	1	1	1347	1	704		1007	1007	1007
group_2656		hypothetical protein	2	2	1	1	1349	1	706		281	281	281
group_2659		hypothetical protein	2	2	1	1	1360	1	717		4220	4220	4220
group_2661		hypothetical protein	2	2	1	1	1366	1	722		2906	2906	2906
group_2662		hypothetical protein	2	2	1	1	1367	1	723		1103	1103	1103
group_2663		hypothetical protein	2	2	1	1	1368	1	724		470	470	470
group_2664		hypothetical protein	2	2	1	1	1331	1	743		2675	2675	2675
group_2665		hypothetical protein	2	2	1	1	2588	1	740		170	170	170
group_2666		hypothetical protein	2	2	1	1	2589	1	739		1979	1979	1979
group_2667		hypothetical protein	2	2	1	1	2590	1	738		407	407	407
group_2668		putative receptor binding protein	2	2	1	1	2591	1	737		1397	1397	1397
group_2670		hypothetical protein	2	2	1	1	2599	1	1547		281	281	281
group_2671		exonuclease	2	2	1	1	2600	1	1548		1028	1028	1028
group_2672		hypothetical protein	2	2	1	1	2601	1	1549		377	377	377
group_2673		hypothetical protein	2	2	1	1	2608	1	1553		314	314	314
group_2674		gp121	2	2	1	1	2609	1	1554		395	395	395
group_2676		hypothetical protein	2	2	1	1	2615	1	1557		392	392	392
group_2677		hypothetical protein	2	2	1	1	2616	1	1558		2114	2114	2114
group_2678		putative ribonucleotide reductase minor subunit	2	2	1	1	2617	1	1559		1052	1052	1052
group_2679		thioredoxin-like protein	2	2	1	1	2618	1	1560		338	338	338
group_2680		hypothetical protein	2	2	1	1	2621	1	1565		272	272	272
group_2681		hypothetical protein	2	2	1	1	2624	1	1567		725	725	725
group_2683		hypothetical protein	2	2	1	1	2628	1	1572		512	512	512
group_2684		hypothetical protein	2	2	1	1	2634	1	1531		233	233	233
group_2685		hypothetical protein	2	2	1	1	2635	1	1530		134	134	134
group_2686		hypothetical protein	2	2	1	1	2636	1	1529		221	221	221
group_2687		hypothetical protein	2	2	1	1	2638	1	1528		179	179	179
group_2690		hypothetical protein	2	2	1	1	1276	1	2433		401	401	401
group_2691		hypothetical protein	2	2	1	1	1278	1	2435		221	221	221
group_2694		putative Ig-like protein	2	2	1	1	1267	1	2437		650	650	650
group_2697		hypothetical protein	2	2	1	1	1263	1	1844		251	251	251
group_2698		hypothetical protein	2	2	1	1	1262	1	1845		374	374	374
group_2699		hypothetical protein	2	2	1	1	1260	1	1847		764	764	764
group_2700		gp34	2	2	1	1	1259	1	1848		389	389	389
group_2701		hypothetical protein	2	2	1	1	1258	1	1849		332	332	332
group_2702		hypothetical protein	2	2	1	1	1257	1	1850		383	383	383
group_2706		hypothetical protein	2	2	1	1	1246	1	1860		242	242	242
group_2709		hypothetical protein	2	2	1	1	1242	1	1865		695	695	695
group_2710		hypothetical protein	2	2	1	1	1241	1	1866		383	383	383
group_2711		hypothetical protein	2	2	1	1	1239	1	1868		197	197	197
group_2712		hypothetical protein	2	2	1	1	1238	1	1869		221	221	221
group_2714		hypothetical protein	2	2	1	1	2347	1	1871		263	263	263
group_2715		hypothetical protein	2	2	1	1	2348	1	1872		389	389	389
group_2716		hypothetical protein	2	2	1	1	2343	1	1876		239	239	239
group_2717		hypothetical protein	2	2	1	1	2342	1	1877		398	398	398
group_2718		hypothetical protein	2	2	1	1	2341	1	1878		413	413	413
group_2719		hypothetical protein	2	2	1	1	2340	1	1879		629	629	629
group_2720		acetyltransferase	2	2	1	1	2339	1	1880		683	683	683
group_2722		hypothetical protein	2	2	1	1	2334	1	1884		101	101	101
group_2723		hypothetical protein	2	2	1	1	2333	1	1885		104	104	104
group_2724		hypothetical protein	2	2	1	1	2332	1	1886		398	398	398
[truncated: 1,624 more rows]
[truncated: 87 more columns]
